# Supplementary material for: Regulation of the apical extension morphogenesis tunes the mechanosensory response of microvilliated neurons
Source: PLoS Biol. 2019 Apr 19;17(4):e3000235. doi: 10.1371/journal.pbio.3000235 (PMC6493769; doi:10.1371/journal.pbio.3000235)
Supplement: S1 Data — (XLSX) [file pbio.3000235.s001.xlsx]

## Sheet: Fig 3B
Ventral CSF-cNs											Dorso-lateral CSF-cNs
Clutch_ID	Fish_ID	Cell_ID	Genotype	Normalized AE area	Clutch_ID	Fish_ID	Cell_ID	Genotype	Normalized AE area		Clutch_ID	Fish_ID	Cell_ID	Genotype	Normalized AE area	Clutch_ID	Fish_ID	Cell_ID	Genotype	Normalized AE area
1	3	'a'	-/-	0.152659	1	1	'a'	+/+	0.0764374		1	3	'b'	-/-	0.232433	1	1	'd'	+/+	0.193027
1	3	'c'	-/-	0.114723	1	1	'b'	+/+	0.105176		1	3	'd'	-/-	0.161586	1	1	'i'	+/+	0.104873
1	3	'h'	-/-	0.107854	1	1	'c'	+/+	0.194852		1	3	'e'	-/-	0.1523	1	1	'j'	+/+	0.233899
1	3	'k'	-/-	0.210648	1	1	'e'	+/+	0.116503		1	3	'f'	-/-	0.168507	1	1	'o'	+/+	0.16452
1	3	'l'	-/-	0.141975	1	1	'f'	+/+	0.0954867		1	3	'g'	-/-	0.199028	1	1	'p'	+/+	0.136278
1	3	'n'	-/-	0.162588	1	1	'g'	+/+	0.20397		1	3	'i'	-/-	0.0963855	1	1	'r'	+/+	0.255838
1	3	'o'	-/-	0.118721	1	1	'h'	+/+	0.141134		1	3	'j'	-/-	0.0897959	1	1	's'	+/+	0.217611
1	3	'p'	-/-	0.116453	1	1	'k'	+/+	0.0851346		1	3	'm'	-/-	0.159369	1	1	'w'	+/+	0.208172
1	3	'q'	-/-	0.0890771	1	1	'l'	+/+	0.160635		1	3	'r'	-/-	0.139535	1	2	'b'	+/+	0.234243
1	3	's'	-/-	0.104385	1	1	'm'	+/+	0.142535		1	3	'u'	-/-	0.150633	1	2	'c'	+/+	0.254139
1	3	't'	-/-	0.112138	1	1	'n'	+/+	0.162285		1	3	'v'	-/-	0.155326	1	2	'f'	+/+	0.284435
1	3	'w'	-/-	0.0948185	1	1	'q'	+/+	0.0910762		1	3	'y'	-/-	0.134782	1	2	'j'	+/+	0.159439
1	3	'x'	-/-	0.179467	1	1	't'	+/+	0.156589		1	3	'z'	-/-	0.122376	1	2	'l'	+/+	0.156079
1	6	'b'	-/-	0.121638	1	1	'u'	+/+	0.184439		1	6	'a'	-/-	0.160275	1	2	's'	+/+	0.283645
1	6	'c'	-/-	0.310219	1	1	'v'	+/+	0.134005		1	6	'd'	-/-	0.297527	1	2	'u'	+/+	0.276428
1	6	'e'	-/-	0.0751121	1	1	'x'	+/+	0.112157		1	6	'h'	-/-	0.152714	1	2	'w'	+/+	0.225271
1	6	'f'	-/-	0.171913	1	1	'y'	+/+	0.188246		1	6	'i'	-/-	0.133216	1	2	'x'	+/+	0.193337
1	6	'g'	-/-	0.257413	1	2	'a'	+/+	0.189255		1	6	'm'	-/-	0.182686	1	2	'y'	+/+	0.231815
1	6	'j'	-/-	0.19871	1	2	'd'	+/+	0.303821		1	6	'q'	-/-	0.331446	1	2	'z'	+/+	0.104238
1	6	'k'	-/-	0.288407	1	2	'e'	+/+	0.160513		1	6	'v'	-/-	0.183627	1	4	'b'	+/+	0.15058
1	6	'l'	-/-	0.168834	1	2	'g'	+/+	0.0838655		1	7	'e'	-/-	0.200677	1	4	'c'	+/+	0.105298
1	6	'n'	-/-	0.0674777	1	2	'h'	+/+	0.104409		1	7	'h'	-/-	0.130716	1	4	'e'	+/+	0.300894
1	6	'o'	-/-	0.188866	1	2	'i'	+/+	0.165201		1	7	'j'	-/-	0.12503	1	4	'g'	+/+	0.222776
1	6	'p'	-/-	0.0722234	1	2	'k'	+/+	0.0610403		1	7	'l'	-/-	0.211976	1	4	'k'	+/+	0.278855
1	6	'r'	-/-	0.174734	1	2	'm'	+/+	0.115638		1	7	'n'	-/-	0.206978	1	4	'l'	+/+	0.220167
1	6	's'	-/-	0.0446939	1	2	'n'	+/+	0.268346		1	7	'o'	-/-	0.158746	1	4	'm'	+/+	0.272679
1	6	't'	-/-	0.0806771	1	2	'o'	+/+	0.17608		1	7	'p'	-/-	0.0813659	1	4	'p'	+/+	0.164158
1	6	'u'	-/-	0.0746032	1	2	'p'	+/+	0.109473		1	7	'q'	-/-	0.164129	1	4	'v'	+/+	0.194062
1	7	'a'	-/-	0.146896	1	2	'q'	+/+	0.132491		1	7	'r'	-/-	0.1614	1	5	'a'	+/+	0.211852
1	7	'b'	-/-	0.181686	1	2	'r'	+/+	0.170321		1	7	'u'	-/-	0.0767407	1	5	'b'	+/+	0.184774
1	7	'c'	-/-	0.0970192	1	2	't'	+/+	0.1319		1	7	'w'	-/-	0.0921753	1	5	'd'	+/+	0.308345
1	7	'd'	-/-	0.093181	1	2	'v'	+/+	0.135963		1	7	'x'	-/-	0.110316	1	5	'h'	+/+	0.275107
1	7	'f'	-/-	0.122482	1	4	'a'	+/+	0.129307							1	5	'i'	+/+	0.185074
1	7	'g'	-/-	0.09375	1	4	'd'	+/+	0.0907597							1	5	'm'	+/+	0.341459
1	7	'i'	-/-	0.0784445	1	4	'f'	+/+	0.234304							1	5	'n'	+/+	0.342519
1	7	'k'	-/-	0.140714	1	4	'h'	+/+	0.137597							1	5	'p'	+/+	0.391729
1	7	'm'	-/-	0.20183	1	4	'i'	+/+	0.202186							1	5	'v'	+/+	0.17034
1	7	's'	-/-	0.272535	1	4	'j'	+/+	0.100771							1	5	'z'	+/+	0.21193
1	7	't'	-/-	0.105137	1	4	'n'	+/+	0.182869
1	7	'v'	-/-	0.109568	1	4	'o'	+/+	0.168578
1	7	'y'	-/-	0.202355	1	4	'q'	+/+	0.108926
1	7	'z'	-/-	0.089019	1	4	'r'	+/+	0.114628
					1	4	's'	+/+	0.216138
					1	4	't'	+/+	0.245314
					1	4	'u'	+/+	0.0926531
					1	5	'c'	+/+	0.251895
					1	5	'e'	+/+	0.19928
					1	5	'f'	+/+	0.144489
					1	5	'g'	+/+	0.155388
					1	5	'j'	+/+	0.223695
					1	5	'k'	+/+	0.205503
					1	5	'l'	+/+	0.253455
					1	5	'o'	+/+	0.182684
					1	5	'q'	+/+	0.262634
					1	5	'r'	+/+	0.319826
					1	5	's'	+/+	0.221204
					1	5	't'	+/+	0.241018
					1	5	'u'	+/+	0.182744
					1	5	'w'	+/+	0.20888
					1	5	'x'	+/+	0.167825
					1	5	'y'	+/+	0.199235
mean				0.141325					0.165619						0.160119					0.222365
median				0.12018					0.162285						0.157036					0.218889

## Sheet: Fig 5B
Ventral CSF-cNs
Clutch_ID	Fish_ID	Cell_ID	Myo3b-DN	AE area	Soma area	Normalized AE area
1	2	1	Myo3b-DN	15.996	45.044	0.355119		mean(control)	0.265723
1	2	2	control	10.832	37.15	0.291575		median(control)	0.290538
1	2	3	Myo3b-DN	9.467	42.516	0.222669		mean(Myo3b-DN)	0.197945
1	3	4	control	11.243	46.241	0.243139		median(Myo3b-DN)	0.171534
1	3	5	Myo3b-DN	7.854	51.445	0.152668
1	3	6	Myo3b-DN	9.387	48.473	0.193654
1	3	7	control	10.906	53.429	0.204121
1	3	8	control	9.34	44.849	0.208254
2	3	1	Myo3b-DN	7.302	48.42	0.150805
2	3	2	control	7.833	45.125	0.173584
2	3	3	control	13.159	45.454	0.289501
2	5	4	Myo3b-DN	9.098	53.039	0.171534
2	5	5	Myo3b-DN	6.919	43.645	0.158529
2	5	6	control	10.032	33.297	0.301288
2	6	7	Myo3b-DN	9.219	56.845	0.162178
2	6	8	control	16.259	46.402	0.350394
2	6	9	Myo3b-DN	9.508	44.358	0.214347
2	6	10	control	11.7	39.793	0.294022
2	6	11	control	11.236	37.285	0.301354

## Sheet: Fig 5C
Ventral CSF-cNs
Clutch_ID	Fish_ID	Cell_ID	Genotype	zEspin1	AE area	Soma area	Normalized AE area
1	7	1	+/+	+	16.42	27.078	0.606396		mean(WT)	0.317589
1	7	2	+/+	-	12.937	30.809	0.41991		median(WT)	0.299399
1	12	3	+/+	+	12.715	42.119	0.301883		mean(WT+zEspin1)	0.38754
1	12	4	+/+	-	8.371	35.173	0.237995		median(WT+zEspin1)	0.317672
1	12	5	+/+	-	12.507	39.692	0.315101
1	12	6	+/+	-	9.81	32.901	0.298167		mean(MUT)	0.231936
1	13	7	+/+	+	27.38	32.423	0.844462		median(MUT)	0.225492
1	13	8	+/+	-	14.766	37.412	0.394686		mean(MUT+zEspin1)	0.35001
1	18	9	+/+	+	10.301	45.777	0.225026		median(MUT+zEspin1)	0.324201
1	18	10	+/+	-	11.895	43.047	0.276326
1	18	11	+/+	-	13.939	35.247	0.395466
1	18	12	+/+	-	9.111	35.079	0.259728
1	18	13	+/+	-	10.651	38.515	0.276542
1	18	14	+/+	-	9.387	30.339	0.309404
2	2	21	-/-	+	16.608	47.902	0.346708
2	2	22	-/-	-	9.131	49.919	0.182916
2	2	23	-/-	-	12.91	41.339	0.312296
2	2	24	-/-	-	10.2	51.64	0.197521
2	2	25	-/-	+	11.384	34.85	0.326657
2	2	26	-/-	+	19.728	42.402	0.465261
2	2	27	-/-	-	10.241	42.529	0.2408
2	2	28	-/-	-	15.532	50.437	0.307949
2	2	29	-/-	+	18.262	40.68	0.448918
2	2	30	-/-	-	15.23	51.378	0.29643
2	2	31	-/-	-	14.349	53.14	0.270023
2	2	32	-/-	+	26.748	53.382	0.501068
2	2	33	-/-	-	11.505	66.507	0.172989
2	2	34	-/-	-	13.482	48.46	0.278209
2	2	35	-/-	-	13.3	50.296	0.264435
3	12	57	-/-	+	10.429	37.782	0.276031
3	12	58	-/-	-	7.571	38.569	0.196298
3	12	59	-/-	-	7.517	45.031	0.166929
3	12	60	-/-	-	6.085	30.514	0.199417
3	12	61	-/-	-	6.845	39.813	0.171929
4	2	80	-/-	+	13.535	60.052	0.225388
4	2	81	-/-	+	16.178	50.282	0.321745
4	2	82	-/-	-	17.946	63.999	0.280411
4	2	83	-/-	-	9.467	46.362	0.204197
4	2	84	-/-	-	9.42	48.319	0.194954
4	2	85	-/-	+	21.645	64.846	0.333791
4	2	86	-/-	+	17.772	48.594	0.365724
4	2	87	-/-	+	22.808	54.592	0.41779
4	2	88	-/-	-	13.804	47.055	0.293359
4	2	89	-/-	-	14.894	52.824	0.281955
4	2	90	-/-	-	12.5	68.544	0.182365
4	3	91	-/-	+	13.078	59.124	0.221196
4	3	92	-/-	-	10.106	45.468	0.222266
4	3	93	-/-	+	14.773	55.836	0.264578
4	3	94	-/-	-	10.718	42.556	0.251856
4	3	95	-/-	-	13.374	44.062	0.303527
4	4	96	-/-	+	12.984	63.965	0.202986
4	4	97	-/-	-	3.429	54.989	0.0623579
4	4	98	-/-	-	5.776	55.688	0.103721
4	4	99	-/-	-	5.984	59.4	0.100741
4	4	100	-/-	-	5.87	45.004	0.130433
4	4	101	-/-	+	29.149	54.76	0.532305
4	4	102	-/-	-	14.524	84.339	0.17221
4	4	103	-/-	-	11.579	63.73	0.181688
4	4	104	-/-	-	13.656	60.052	0.227403
4	5	105	+/+	+	14.8	52.884	0.279858
4	5	106	+/+	+	14.02	54.794	0.255867
4	5	107	+/+	-	12.339	42.664	0.289213
4	5	108	+/+	-	10.268	45.925	0.223582
4	5	109	+/+	+	15.647	48.944	0.319692
4	5	110	+/+	-	15.19	52.252	0.290707
4	5	111	+/+	-	18.585	61.82	0.300631
4	5	112	+/+	+	17.793	52.797	0.337008
4	5	113	+/+	+	15.862	49.932	0.317672
4	5	114	+/+	-	16.924	47.411	0.356964
4	5	115	+/+	-	21.201	48.514	0.437008

## Sheet: Fig 6B
Ventral CSF-cNs																Dorso-lateral CSF-cNs
Clutch_ID	Fish_ID	Cell_ID	Genotype	Normalized AE area	Clutch_ID	Fish_ID	Cell_ID	Genotype	Normalized AE area	Clutch_ID	Fish_ID	Cell_ID	Genotype	Normalized AE area		Clutch_ID	Fish_ID	Cell_ID	Genotype	Normalized AE area	Clutch_ID	Fish_ID	Cell_ID	Genotype	Normalized AE area	Clutch_ID	Fish_ID	Cell_ID	Genotype	Normalized AE area
1	3	'c'	+/+	0.143991	1	1	'b'	+/-	)	1	2	'b'	-/-	0.0973628		1	3	'a'	+/+	0.19197	1	1	'a'	+/-	0.137577	1	2	'a'	-/-	0.217693
1	3	'e'	+/+	0.200288	1	1	'd'	+/-	0.247602	1	2	'c'	-/-	0.231405		1	3	'b'	+/+	0.196362	1	1	'c'	+/-	0.217944	1	2	'd'	-/-	0.133665
1	3	'f'	+/+	0.119301	1	1	'g'	+/-	0.0983814	1	2	'e'	-/-	0.144251		1	3	'd'	+/+	0.173263	1	1	'e'	+/-	0.196832	1	2	'j'	-/-	0.271098
1	3	'g'	+/+	0.12581	1	1	'h'	+/-	0.180394	1	2	'f'	-/-	0.130592		1	3	'i'	+/+	0.184392	1	1	'f'	+/-	0.182606	1	2	'p'	-/-	0.148292
1	3	'h'	+/+	0.164514	1	1	'i'	+/-	0.0942597	1	2	'g'	-/-	0.190628		1	3	'l'	+/+	0.166055	1	1	'k'	+/-	0.172977	1	2	's'	-/-	0.196263
1	3	'j'	+/+	0.193016	1	1	'j'	+/-	0.17645	1	2	'h'	-/-	0.166699		1	4	'f'	+/+	0.223757	1	1	'l'	+/-	0.198569	1	6	'b'	-/-	0.0900885
1	3	'k'	+/+	0.235285	1	1	'n'	+/-	0.139359	1	2	'i'	-/-	0.0928422		1	4	'g'	+/+	0.239284	1	1	'm'	+/-	0.168547	1	6	'c'	-/-	0.104377
1	3	'm'	+/+	0.167303	1	7	'a'	+/-	0.132672	1	2	'k'	-/-	0.123602		1	5	'c'	+/+	0.242474	1	7	'c'	+/-	0.121797	1	6	'e'	-/-	0.132458
1	4	'a'	+/+	0.111192	1	7	'b'	+/-	0.141333	1	2	'l'	-/-	0.107366		1	5	'f'	+/+	0.207475	1	7	'h'	+/-	0.155353	1	6	'g'	-/-	0.173647
1	4	'b'	+/+	0.137725	1	7	'd'	+/-	0.154001	1	2	'm'	-/-	0.111093		1	5	'h'	+/+	0.185178	1	7	'i'	+/-	0.173783	1	6	'l'	-/-	0.135493
1	4	'c'	+/+	0.12403	1	7	'e'	+/-	0.122129	1	2	'n'	-/-	0.0543265		1	5	'i'	+/+	0.191296	1	7	'j'	+/-	0.222383	1	6	'o'	-/-	0.136115
1	4	'd'	+/+	0.135384	1	7	'f'	+/-	0.147313	1	2	'o'	-/-	0.148259		1	5	'l'	+/+	0.21572	1	7	'k'	+/-	0.160739	1	6	'u'	-/-	0.146483
1	4	'e'	+/+	0.221042	1	7	'g'	+/-	0.132619	1	2	'q'	-/-	0.152174		1	5	'o'	+/+	0.173219	1	7	'n'	+/-	0.184546	1	6	'v'	-/-	0.168616
1	5	'a'	+/+	0.184256	1	7	'l'	+/-	0.135476	1	2	'r'	-/-	0.10081		1	5	't'	+/+	0.191218	1	7	'o'	+/-	0.206311
1	5	'b'	+/+	0.127451	1	7	'm'	+/-	0.0876764	1	2	't'	-/-	0.117983		1	5	'u'	+/+	0.169088	1	7	'p'	+/-	0.170861
1	5	'd'	+/+	0.132289	1	7	'r'	+/-	0.19363	1	6	'a'	-/-	0.0923934		1	5	'w'	+/+	0.161978	1	7	'q'	+/-	0.177857
1	5	'e'	+/+	0.138533	1	7	's'	+/-	0.125112	1	6	'd'	-/-	0.0837186		1	5	'x'	+/+	0.229924	1	7	'u'	+/-	0.216311
1	5	'g'	+/+	0.156078	1	7	't'	+/-	0.146758	1	6	'f'	-/-	0.155303
1	5	'j'	+/+	0.103019						1	6	'h'	-/-	0.153619
1	5	'k'	+/+	0.133677						1	6	'i'	-/-	0.138213
1	5	'm'	+/+	0.131929						1	6	'j'	-/-	0.162769
1	5	'n'	+/+	0.115949						1	6	'k'	-/-	0.109626
1	5	'p'	+/+	0.150771						1	6	'm'	-/-	0.140326
1	5	'q'	+/+	0.170348						1	6	'n'	-/-	0.0980581
1	5	'r'	+/+	0.126002						1	6	'p'	-/-	0.0967066
1	5	's'	+/+	0.111914						1	6	'q'	-/-	0.0995528
1	5	'v'	+/+	0.136092						1	6	'r'	-/-	0.155872
1	5	'y'	+/+	0.119791						1	6	's'	-/-	0.0923833
										1	6	't'	-/-	0.0862282
										1	6	'w'	-/-	0.120578
mean				0.147035					0.144422					0.125158						0.196627					0.180294					0.158022
median				0.135738					0.139359					0.11928						0.191296					0.177857					0.146483

## Sheet: Fig 6C&D
Ipsilateral dorso-lateral CSF-cNs
					∆R/R averaged across 11 stimulations per time point
Clutch_ID	Fish_ID	Genotype	ROI_ID	Mechanoresponse amplitude (∆R/R)	t1	t2	t3	t4	t5	t6	t7	t8	t9	t10	t11	t12	t13	t14	t15	t16	t17	t18	t19	t20	t21	t22	t23	t24	t25	t26	t27	t28	t29	t30	t31	t32	t33	t34	t35	t36	t37	t38	t39	t40	t41	t42	t43	t44	t45
1	1	+/+	1	1.65738	0.965864	1.00165	1.05908	1.15754	1.06491	0.896572	1.06072	1.02278	1.00662	0.910904	1.08636	NaN	NaN	NaN	2.60841	3.02484	2.38286	3.09696	2.78312	2.53124	2.2981	2.51737	2.29641	1.90635	1.85299	1.72868	1.74608	1.66015	1.92563	1.24252	1.16088	1.1305	1.43319	1.65151	1.26516	1.28913	1.25498	1.32253	1.52194	1.5052	1.52499	1.35401	1.03179	1.04	1.39136
1	1	+/+	2	2.23508	1.04761	1.166	1.15328	1.15195	1.08227	1.38777	0.87626	1.10476	0.822513	0.972757	0.952903	NaN	NaN	NaN	3.53243	3.69319	2.70916	3.08415	3.469	2.50247	3.03192	2.86572	2.82102	2.45076	2.11093	2.35964	2.20774	1.99031	2.44935	1.85029	1.51782	1.5987	1.54108	1.14086	1.26181	1.39723	1.52995	1.36213	1.15552	1.11867	1.4979	1.24326	1.30363	1.19489	1.10534
1	1	+/+	3	0.685939	0.986596	0.858789	0.855922	1.14725	1.07472	0.852964	0.920426	1.17434	1.1831	1.47663	1.18821	NaN	NaN	NaN	1.62133	1.94279	1.65291	1.71324	1.45289	1.48284	1.38868	1.18869	0.981708	1.48461	1.29805	1.22795	1.60496	0.999131	1.35339	1.08776	1.24775	1.26981	1.00183	1.10515	0.860949	1.25989	1.26941	0.985574	1.16226	1.00587	1.16017	0.997887	1.00901	1.25346	1.22212
1	1	+/+	4	0.0587142	0.927877	1.02255	1.02878	1.11403	1.07935	0.954781	1.06063	1.07291	1.09517	1.03608	1.12184	NaN	NaN	NaN	1.10272	1.2294	0.961675	0.974595	1.18186	0.889589	0.903187	0.956374	1.04293	0.94005	1.00418	1.11318	1.03814	1.10738	0.992874	0.906899	0.891837	0.955404	0.79341	1.0303	0.868766	1.02398	1.01332	0.993471	1.1013	0.8967	0.898738	1.07211	1.00232	1.04551	0.967484
1	1	+/+	5	1.40295	0.899136	1.10964	1.0196	1.02136	0.94078	1.06918	0.961016	1.05962	0.991877	0.960199	1.04987	NaN	NaN	NaN	2.13954	2.51137	2.56766	2.59816	2.37909	2.4328	2.471	2.1274	2.2481	2.3151	2.08589	1.80737	1.8089	1.64649	1.39978	1.407	1.52735	1.3834	1.31291	1.39751	1.35044	1.23758	1.27548	1.34941	1.18727	1.23347	1.09389	1.19236	1.06717	1.18514	1.03376
1	1	+/+	6	0.673139	1.08461	0.912025	1.06075	1.05303	1.07358	1.17094	1.00808	0.903997	0.980484	0.995371	1.04687	NaN	NaN	NaN	1.75869	1.71692	1.61667	1.69613	1.65448	1.47108	1.72407	1.68249	1.85569	1.79975	1.68114	1.43862	1.43087	1.58807	1.40735	1.45528	1.44679	1.15485	1.43245	1.1753	1.15126	1.28678	1.26387	1.04205	1.12829	1.10385	1.17286	1.2733	1.15579	1.31885	1.12221
1	1	+/+	7	0.737422	1.01523	1.01911	0.965691	1.10439	1.09929	0.974425	0.934914	0.995743	1.03659	1.02825	0.965104	NaN	NaN	NaN	1.83407	1.92213	1.50816	1.72877	1.55541	1.62134	1.41477	1.52535	1.48139	1.34836	1.29177	1.13967	1.12842	1.26828	1.22853	1.27599	1.05818	1.10422	1.14652	0.960696	1.24977	1.21799	1.28166	1.10272	1.2722	1.35967	1.22493	1.28169	1.32735	1.22166	1.20268
1	1	+/+	8	0.0751124	1.1683	0.982183	0.941249	0.950942	1.21366	1.09755	0.985562	0.995494	0.969901	0.99956	1.0491	NaN	NaN	NaN	1.06379	1.18507	1.0678	1.087	1.04232	1.19095	1.07734	1.132	0.961756	1.08015	1.10418	1.04453	0.953733	1.00875	1.18485	1.03142	1.17337	1.23265	1.05026	1.14398	1.16296	0.932514	1.02593	1.0464	1.08998	1.05539	0.875585	0.968016	0.982211	0.894861	1.0279
1	1	+/+	9	0.0135251	0.991616	1.08424	1.04486	0.973569	1.18236	1.0631	0.965624	0.995537	1.00079	1.01118	1.0232	NaN	NaN	NaN	1.14458	0.984455	1.00541	1.1087	1.05566	1.09668	1.2233	1.02288	1.07427	1.00597	0.993767	0.938153	0.921449	1.00751	1.01805	1.02742	1.01043	1.02242	1.03436	1.07496	1.05817	1.02268	0.940909	0.98998	0.940237	0.952306	1.1474	0.971623	0.968304	1.03912	1.0956
1	1	+/+	10	0.27647	1.09898	1.05651	0.994612	1.08246	1.03867	1.01922	1.04703	0.991768	0.857877	1.00037	0.992666	NaN	NaN	NaN	1.28665	1.31651	1.2825	1.21801	1.15791	1.19175	1.18493	1.13651	1.07737	1.0405	1.16753	1.15283	1.1285	1.07661	1.18249	1.22035	1.23364	1.23801	1.15447	1.21822	1.10327	1.04747	1.11521	1.09013	0.980754	1.18462	0.980035	1.02152	1.03321	0.832206	0.871675
1	1	+/+	11	0.196988	0.952384	0.965573	0.985226	1.04244	0.972894	1.00548	0.96639	1.09961	1.04196	1.06978	1.01494	NaN	NaN	NaN	1.23105	1.20467	1.18577	1.21761	1.25416	1.19684	1.21619	1.27331	0.941203	1.04208	0.996309	1.05469	0.93011	0.896743	0.941744	0.9261	0.901	0.832392	0.812491	0.792101	0.746423	0.701152	0.725914	0.763468	0.764067	0.709701	0.781488	0.783252	0.744945	0.742199	0.70714
1	1	+/+	12	0.0896493	0.955462	1.01906	0.993003	1.06399	0.962502	1.01419	1.01149	0.982197	1.07814	1.05281	1.00867	NaN	NaN	NaN	1.0752	1.14849	1.08512	1.02013	0.975789	1.10833	0.999586	1.01464	1.09017	1.09144	1.02682	1.04067	1.07387	1.05391	1.06113	1.06405	0.991534	1.03961	1.01898	1.01054	1.00983	1.02312	1.01322	1.0156	1.01136	0.962693	0.959123	1.05678	1.08518	1.10192	0.915019
1	1	+/+	13	0.429343	1.1178	1.04776	0.94783	0.984038	1.04892	0.940295	1.06674	1.07278	1.18108	0.963973	0.959458	NaN	NaN	NaN	1.43363	1.46163	1.50414	1.60371	1.52345	1.47791	1.67112	1.70471	1.61852	1.68621	1.52977	1.75074	1.5351	1.35172	1.25251	1.37653	1.17129	1.24605	1.16474	0.994703	1.17546	1.13655	1.19122	1.22774	1.03208	1.02078	1.09108	1.06529	1.00929	0.941071	0.940834
1	1	+/+	14	0.214999	0.963957	1.02658	1.03999	1.06785	0.955067	0.997709	0.965692	1.00052	1.00272	1.06147	1.05479	NaN	NaN	NaN	1.30037	1.05391	1.31518	1.24799	1.26457	1.23786	1.22531	1.05612	1.11059	0.972146	0.970595	0.999553	0.858134	1.00234	0.973352	0.978952	0.929568	0.958298	1.01371	0.996674	1.0132	0.971035	0.908004	0.982423	0.976723	1.03094	1.0145	0.994537	0.906743	0.978632	1.03992
1	1	+/+	15	0.43249	1.05723	1.03763	0.967123	1.02536	1.00902	1.04539	0.993953	1.01512	0.995192	0.988293	0.996952	NaN	NaN	NaN	1.40934	1.5644	1.36403	1.33158	1.34224	1.33842	1.29	1.24296	1.20564	1.18589	1.24655	1.16239	1.17182	1.1632	1.21466	1.09012	1.12342	1.02142	1.0857	1.10798	1.14366	1.09825	1.14112	1.12041	1.14356	1.11369	1.19152	1.05991	1.13958	1.03965	1.09347
1	1	+/+	16	0.0546991	0.96426	0.985473	1.21642	1.08988	0.991016	1.15002	0.908853	1.0728	1.1152	1.03414	1.10024	NaN	NaN	NaN	1.1238	1.20218	0.996534	1.06802	1.17829	1.40722	1.03438	0.941631	1.16766	1.17764	1.06359	1.14301	1.28617	1.05055	1.21922	1.11196	0.945001	1.14386	1.0701	1.04273	0.984895	0.944212	1.01778	1.06161	0.920085	0.975991	1.22515	1.24071	1.07474	1.07163	1.29007
1	1	+/+	17	0.387848	0.916737	1.00955	1.01108	1.06782	1.16292	0.979849	1.10354	1.14831	1.23744	0.967426	0.940034	NaN	NaN	NaN	1.3293	1.35117	1.66448	1.44507	1.61553	1.45473	1.53824	1.48011	1.53523	1.55351	1.30959	1.57795	1.51281	1.54728	1.44467	1.36593	1.48954	1.51042	1.29844	1.21548	1.23679	1.25294	1.23947	1.41103	1.25513	1.35505	1.19951	1.4281	1.27319	1.3709	1.25771
1	1	+/+	18	0.205505	1.01151	1.06044	1.05477	1.00645	1.17562	0.898773	1.07498	1.07052	1.13587	1.03144	0.948587	NaN	NaN	NaN	1.26894	1.21852	1.28517	1.34411	1.39625	1.22883	1.4024	1.08481	1.11581	1.17948	1.23801	1.30202	1.09038	1.22221	1.32374	1.12931	1.25302	1.22213	1.36405	1.32235	0.972171	1.2048	1.01894	1.38442	1.15983	1.39025	1.11751	1.22834	1.12288	1.15023	1.0834
1	1	+/+	19	0.610816	1.16037	0.850893	1.20104	1.03972	1.13964	1.12823	0.905517	0.845085	1.03639	1.0536	0.942065	NaN	NaN	NaN	1.6438	1.6078	1.689	1.83239	1.79819	1.6039	1.42088	1.46243	1.44088	1.58232	1.64972	1.24486	1.34369	1.58403	1.39112	1.47767	1.31632	1.41968	1.47819	1.29418	1.38726	1.39818	1.44339	1.58015	1.3358	1.18335	1.43896	1.23374	1.29859	1.31793	1.40803
1	1	+/+	20	1.03546	1.12752	1.02913	1.07762	1.10429	0.925725	0.96415	0.93901	0.99333	0.989967	0.944952	1.05781	NaN	NaN	NaN	1.92621	2.16204	2.04684	1.78843	1.90426	1.72616	1.69807	1.67537	1.4856	1.55925	1.59465	1.50711	1.57515	1.45517	1.43426	1.4915	1.47979	1.33562	1.39344	1.19914	1.34628	1.23502	1.21198	1.18386	1.27219	1.30748	1.10252	1.26052	1.0764	1.13157	1.14678
1	1	+/+	21	0.485806	0.987752	1.0608	1.07928	1.00012	1.01237	0.92782	1.05389	0.901226	1.06711	1.05575	0.987569	NaN	NaN	NaN	1.63728	1.41972	1.44425	1.32219	1.35597	1.33065	1.40417	1.44292	1.46834	1.36071	1.52885	1.66985	1.49258	1.36841	1.55014	1.41564	1.60107	1.50244	1.50796	1.52276	1.4144	1.74948	1.59996	1.74736	1.65463	1.50105	1.6248	1.49655	1.61862	1.46717	1.61757
1	1	+/+	22	0.122415	1.05577	1.05618	1.05998	0.993111	0.970528	1.02702	0.973248	0.970175	1.00733	1.05568	0.933205	NaN	NaN	NaN	1.17354	1.13142	1.113	1.12803	1.15069	1.08866	1.15253	1.0927	1.12463	1.08462	1.02659	1.09439	1.08799	1.06533	1.09714	1.02568	1.12058	1.10714	1.05089	1.08592	1.07242	1.06637	1.08202	1.0363	1.03641	1.02146	1.01708	1.00882	1.01147	1.01009	1.00801
1	1	+/+	23	1.14353	0.898958	1.01531	1.0982	0.902374	0.993794	0.982232	1.05416	1.00409	1.03877	1.03213	1.04663	NaN	NaN	NaN	2.27837	2.1099	2.04834	2.01874	2.05833	2.11898	2.05241	1.84497	1.79372	1.84192	1.85079	1.84188	1.81039	1.78346	1.80906	1.6186	1.62117	1.50883	1.44486	1.50388	1.58586	1.55721	1.77092	1.86225	1.68763	1.64641	1.68181	1.54596	1.50537	1.66478	1.50419
1	1	+/+	24	0.798028	1.24566	0.978852	1.02041	1.00588	1.40755	1.01902	1.02644	0.989371	1.00719	0.940106	0.787885	NaN	NaN	NaN	1.83988	1.79881	1.94754	1.85975	1.70096	1.90475	1.59533	1.65489	1.53697	1.29584	1.32359	1.44527	1.07645	1.09132	1.27421	1.27416	1.22069	1.22509	1.27347	1.14805	1.54265	1.17657	1.27979	1.3076	1.20877	1.32109	1.09818	1.02449	1.36637	1.32389	1.17865
1	1	+/+	25	1.21982	1.03452	1.00922	1.05383	0.994888	0.984059	1.08978	1.08406	1.06024	0.901373	0.97025	0.977625	NaN	NaN	NaN	2.46809	2.09393	2.15209	1.87288	2.10509	1.95831	1.78514	1.74852	1.72593	1.83512	1.61275	1.5072	1.43307	1.25719	1.39403	1.3448	1.24508	1.33729	1.12669	1.09681	1.09884	1.06342	1.15743	1.14931	1.03913	1.16578	1.37448	1.16348	1.18489	1.17602	1.14628
1	1	+/+	26	0.971148	1.06149	0.974366	0.999298	1.00741	1.00907	1.06096	1.0277	1.02739	1.04577	0.944127	0.928321	NaN	NaN	NaN	2.02296	2.02532	1.91244	1.82505	1.95455	1.83671	1.83139	1.945	1.80919	1.61026	1.66414	1.59146	1.50243	1.44648	1.41	1.43559	1.41074	1.33246	1.18001	1.20182	1.27478	1.2106	1.1662	1.1897	1.215	1.09591	1.21572	1.17878	1.22788	1.15708	1.15542
1	1	+/+	27	0.0995247	1.22863	0.989789	1.08834	1.05456	1.00795	1.00922	1.13351	0.974681	1.02916	0.954451	0.970719	NaN	NaN	NaN	1.36355	0.856953	1.21916	1.13215	1.11526	1.12708	0.972795	1.08135	1.07861	0.940715	1.11482	1.13719	1.17212	1.14403	1.17433	1.17804	1.1388	1.30636	1.20813	1.0398	1.04999	1.13263	0.983875	1.08108	1.09666	1.103	1.11298	1.16454	1.09589	1.14039	1.21454
1	1	+/+	28	0.00227064	1.00581	0.997111	1.07612	1.00672	1.02718	1.06136	0.95946	0.989712	0.942763	1.04039	0.960765	NaN	NaN	NaN	1.00424	1.03181	1.00275	1.01976	1.00658	1.02548	1.07361	0.993894	1.03737	1.01612	1.11046	0.958938	0.965538	1.03197	0.964688	1.06343	1.0646	1.05859	1.00982	1.04969	1.02944	1.00443	1.01528	1.09489	1.05501	0.996989	1.17159	1.03831	1.0595	1.08436	0.983349
1	1	+/+	29	0.618153	0.939263	0.96854	0.940861	1.02003	1.02047	1.03019	1.08998	0.993797	0.970226	1.08143	1.01212	NaN	NaN	NaN	1.57429	1.70356	1.59304	1.51199	1.52915	1.49558	1.44441	1.39963	1.44542	1.34931	1.34157	1.37638	1.28939	1.32796	1.32536	1.29742	1.2132	1.14015	1.12024	1.0768	1.08865	1.06083	1.00784	1.05049	1.05694	0.989322	1.07344	1.15545	1.01772	1.09334	1.12195
1	2	-/-	1	0.578173	0.985411	1.08748	1.10845	0.9439	1.0282	0.946511	1.03782	1.03418	0.976716	0.930585	0.976104	NaN	NaN	NaN	1.56631	1.5782	1.61379	1.57078	1.554	1.45514	1.33312	1.35658	1.36217	1.13051	1.26388	1.0688	0.927538	1.05818	0.953553	0.9208	0.954566	0.93035	1.02914	0.919857	1.02684	0.992831	1.03276	0.957372	1.07013	1.10538	1.19514	1.13454	1.16241	1.18584	1.22297
1	2	-/-	2	0.336584	1.03208	0.980079	1.06019	1.01877	0.997789	1.02723	1.00045	1.02623	0.952639	1.01414	0.954471	NaN	NaN	NaN	1.3603	1.37739	1.30494	1.29966	1.27846	1.28843	1.20985	1.1654	1.19139	1.17247	1.27101	1.13612	1.22151	1.19046	1.19985	1.19383	1.24041	1.11628	1.18886	1.15422	1.10987	1.14366	1.06585	1.057	1.09491	1.0867	1.10373	1.09882	1.02775	1.08016	1.03527
1	2	-/-	3	0.0867473	0.963359	0.99097	1.00714	1.07188	1.00385	0.993181	1.06259	0.981027	1.05043	1.01215	1.00468	NaN	NaN	NaN	1.08405	1.12224	1.09492	1.14463	1.15187	1.12813	1.11238	1.05974	1.04431	1.07072	1.0446	1.08316	1.10309	1.00793	1.12666	1.07011	1.14531	1.09953	1.11933	1.16543	1.05408	1.01248	1.01573	1.1603	1.08614	0.993057	1.01622	1.01559	0.901572	1.02036	0.995577
1	2	-/-	4	0.077429	0.987175	0.946751	1.01482	1.05497	1.01178	0.973831	1.03857	0.990136	1.0292	0.990424	1.00121	NaN	NaN	NaN	1.05086	1.13079	1.06194	1.08168	1.08987	1.1374	1.07653	1.03754	1.01774	1.02601	0.994287	1.03281	1.02744	0.950095	0.958917	0.901896	0.941531	0.898942	0.890889	0.868705	0.93404	0.879528	0.897938	0.877819	0.8724	0.90723	0.912153	0.921219	0.932475	0.883061	0.899452
1	2	-/-	5	0.705304	1.03121	0.93869	1.07088	0.933772	1.09118	0.986795	1.08516	0.93828	0.975809	1.03676	1.06925	NaN	NaN	NaN	1.52478	1.66755	1.95014	1.48097	1.75354	1.60121	1.67068	1.46354	1.6309	1.54596	1.57537	1.28547	1.46096	1.45607	1.2197	1.18215	0.962737	1.09116	1.19077	0.995922	1.05003	1.03695	1.13926	1.02553	0.885714	1.02489	0.970161	0.933098	0.875501	0.82717	0.771446
1	2	-/-	6	0.107608	1.05148	1.05038	0.960835	1.00411	1.03503	0.943328	0.991341	1.0848	0.97275	1.0196	0.995532	NaN	NaN	NaN	1.04618	1.15879	1.15195	1.14694	1.08006	1.00904	0.955266	0.979787	0.990315	0.991689	1.05658	1.04531	1.0627	1.04975	0.986304	0.962731	1.04232	1.0479	1.02091	1.08406	1.06099	1.0568	1.00571	1.09385	0.996703	0.972986	1.01355	1.08609	1.10996	1.01615	1.03398
1	2	-/-	7	-0.0376381	0.96319	0.993849	1.12736	1.13194	0.969768	0.990728	0.984672	1.06138	0.979661	1.03088	0.956256	NaN	NaN	NaN	0.974287	0.963169	1.01966	0.930241	0.995768	1.04945	0.998968	1.01635	1.02345	0.992372	0.983616	1.06919	1.03002	0.966568	0.910907	0.954925	1.01284	0.995361	1.11904	0.977487	1.06346	1.01535	1.1362	1.05911	1.02974	1.0375	0.984627	0.980769	1.05433	0.968426	1.05727
1	2	-/-	8	-0.0586047	1.07309	1.0267	0.982046	0.992336	1.01059	0.931758	1.0269	1.03831	1.03242	0.981082	0.980403	NaN	NaN	NaN	0.916528	0.976406	0.959823	0.946113	1.05256	0.9976	1.07356	1.08992	1.043	1.04996	1.06058	1.03672	1.10882	1.10708	1.16918	1.17907	1.09495	1.15075	1.06214	1.04148	1.11978	1.09923	1.09507	1.05775	1.06199	1.0343	1.08687	1.11224	1.10417	1.09835	1.09926
1	2	-/-	9	-0.0394164	1.02656	1.00123	0.969262	1.01965	0.995854	0.993221	1.04514	0.958042	1.05689	1.02019	1.00577	NaN	NaN	NaN	0.973997	0.929466	1.0041	0.995757	0.97193	1.02954	0.999418	0.983744	0.985812	0.949851	0.995367	1.00221	1.02777	0.987191	0.979425	0.976908	1.00214	1.06182	1.00318	0.994342	1.01142	0.980988	1.0492	1.00676	1.06269	1.01369	1.03405	1.02629	1.00828	1.05276	1.06175
1	2	-/-	10	0.00981	1.07768	1.12523	0.984875	0.941742	0.996943	1.06326	1.00695	0.940977	0.932163	1.02056	1.11021	NaN	NaN	NaN	1.10419	0.882831	1.06952	0.908372	0.9785	1.03772	1.01623	0.950595	0.992085	0.999886	0.994376	0.990841	0.960552	0.979116	0.939395	0.935348	0.954155	1.01275	1.02707	1.00682	0.994347	0.965489	1.00113	0.942873	0.952138	1.04469	0.905224	0.915923	0.966998	0.960722	1.02905
1	2	-/-	11	-0.0488957	1.05604	1.01706	1.02379	1.00946	1.0008	0.97604	0.988027	0.985848	0.983578	1.03198	0.979775	NaN	NaN	NaN	0.964669	0.972279	0.938153	0.997013	0.922969	0.961364	0.969197	1.0312	0.969129	1.04397	0.984105	1.02167	0.995773	0.98296	0.942185	0.981033	0.972025	1.03198	0.98841	0.993924	0.995936	0.925353	1.03624	0.96212	1.00316	0.942048	1.0586	1.02739	1.03875	1.03629	1.0111
1	2	-/-	12	0.161413	0.831639	0.924329	0.910299	1.01475	1.06482	1.0316	1.05213	1.07553	1.05124	1.08365	1.05777	NaN	NaN	NaN	1.15226	1.12264	1.22133	1.1085	1.1745	1.14558	1.10338	1.1404	0.989822	1.05966	1.08404	0.993155	0.93134	0.996468	0.828619	0.840767	0.879886	0.813251	0.841416	0.869225	0.933107	0.876157	0.946927	0.840206	0.866618	0.907032	0.908558	0.925879	0.842661	0.872378	0.859576
1	2	-/-	13	0.417761	1.08462	0.970883	1.08913	0.998242	0.955385	0.884771	0.892008	1.06917	1.0272	1.05606	1.00098	NaN	NaN	NaN	1.49308	1.44595	1.32249	1.42483	1.38925	1.40845	1.35338	1.48945	1.51189	1.47089	1.36843	1.41112	1.56206	1.51526	1.44551	1.53471	1.63404	1.70635	1.57746	1.78881	1.76247	1.64474	1.72745	1.70587	1.69216	1.6569	1.73489	1.59175	1.44022	1.48937	1.51586
1	2	-/-	14	0.38037	1.16055	1.04489	1.01127	1.02558	0.969593	0.970235	1.03243	0.953539	0.915057	1.04044	1.02366	NaN	NaN	NaN	1.37361	1.44311	1.36146	1.46539	1.36437	1.32905	1.39545	1.38028	1.3462	1.25104	1.36169	1.23987	1.20187	1.21471	1.21797	1.23069	1.14609	1.00776	1.09177	1.02869	0.978979	0.978546	0.990592	1.01271	1.06963	0.957198	1.0063	0.967483	0.949056	1.08337	0.965083
1	2	-/-	15	0.427312	0.990255	0.975373	1.0811	0.954386	1.00757	0.943642	0.97281	0.990468	1.07439	1.03818	1.0359	NaN	NaN	NaN	1.4215	1.50267	1.36622	1.46428	1.35335	1.33943	1.28369	1.18763	1.25863	1.21666	1.21095	1.21059	1.18268	1.15954	1.07432	1.09561	1.16695	1.00871	1.14366	1.0077	1.02242	1.08956	1.10403	1.03561	1.05294	1.04967	1.22039	1.07194	1.04989	1.28509	1.25748
1	2	-/-	16	0.036227	0.997548	0.955409	0.965992	0.945574	0.98221	1.0553	0.988277	1.13017	1.00682	0.966651	1.18155	NaN	NaN	NaN	1.09939	1.05009	0.957381	1.05152	1.06893	1.11506	1.08005	1.08877	0.973884	0.966573	1.0337	1.00937	1.06371	1.09928	0.93567	0.964505	0.898226	0.888792	0.947361	1.00196	0.930674	0.932825	1.02323	0.890925	0.940901	0.938691	0.937612	0.868853	0.91188	0.823069	0.867839
1	2	-/-	17	0.401144	0.92618	1.01611	1.01303	1.05768	1.13995	1.04827	0.966735	0.921015	1.00443	0.981181	1.06543	NaN	NaN	NaN	1.40345	1.38545	1.43691	1.392	1.30442	1.2905	1.11162	1.25817	1.21648	1.03623	1.10964	1.29771	1.09373	1.14658	0.991476	1.05725	0.846553	0.943457	0.974685	1.03227	1.08321	1.01873	0.947149	1.05463	0.870893	1.00167	0.940458	0.828877	0.906502	0.874898	0.915166
1	2	-/-	18	-0.0162426	0.975263	1.09677	1.03138	0.994921	1.00965	1.00477	0.960907	1.02031	0.974067	1.0266	0.981366	NaN	NaN	NaN	0.981159	0.965902	1.03261	0.942722	0.986506	0.993516	1.01216	0.971242	1.01006	0.996556	1.09335	1.01197	1.03273	1.11918	1.03499	1.03168	1.00164	1.02957	0.996881	1.06917	0.980413	1.02257	1.0099	1.03724	1.01821	1.05148	1.03385	1.04558	1.04932	1.02078	1.05656
1	2	-/-	19	-0.0160791	0.984619	0.952823	1.05058	1.11995	1.1091	0.976497	1.01849	0.972503	1.14656	0.930436	1.03888	NaN	NaN	NaN	1.01113	0.91278	1.10632	1.01682	1.11527	0.909166	1.08359	1.02925	1.10165	1.01531	1.06812	1.02898	1.01352	1.11466	0.900455	1.07179	1.0922	1.03554	0.945085	1.03396	1.05265	1.10931	1.10526	1.01165	1.20271	1.09015	1.0392	0.969967	1.02497	1.06085	1.03912
1	2	-/-	20	-0.0655659	0.934158	0.959506	0.975876	1.08349	0.97811	1.09211	1.02734	1.03471	1.00183	1.05935	1.06274	NaN	NaN	NaN	0.864728	1.02353	0.958994	1.0098	0.981407	1.01214	0.921457	1.01364	1.09583	0.985285	0.978278	1.05766	0.99422	0.975308	0.951042	1.06218	1.00307	1.07989	1.01155	1.04868	0.969597	1.00614	0.966485	0.994205	1.00221	1.08098	0.981938	1.01229	0.934474	1.04804	1.11185
1	3	+/-	1	-0.039697	1.01684	0.946058	0.972295	1.02728	0.959949	1.06076	0.944721	1.16218	1.08127	0.999979	1.0892	NaN	NaN	NaN	1.04949	0.944401	0.938414	0.922993	0.935188	0.941656	1.0119	0.971992	0.974116	0.986962	1.00625	1.09232	1.0029	1.07173	0.939143	1.06838	0.929023	1.00361	1.10872	1.00494	0.961001	0.968709	0.99764	0.926314	1.03656	0.919649	0.94328	0.997807	0.944066	0.912236	1.03974
1	3	+/-	2	0.148644	1.04889	1.01967	0.998936	0.979384	1.01829	0.977925	1.0647	1.06267	0.935195	1.02052	1.07418	NaN	NaN	NaN	1.29154	1.08126	1.11099	0.95728	1.01511	1.08711	0.949765	0.818518	0.851044	0.96255	1.002	0.909287	0.80997	0.91386	0.813408	0.920978	0.921113	0.979035	1.06067	0.993215	1.04886	1.02329	1.04916	1.19731	1.09601	1.12565	1.10642	1.19006	1.17955	1.20169	1.03122
1	3	+/-	3	-0.020959	1.08261	0.994587	1.01788	0.871365	1.02609	1.09941	1.09244	0.987568	0.880421	1.01638	1.02338	NaN	NaN	NaN	1.00044	0.802563	1.15475	1.1722	0.974176	0.957167	1.01943	1.01298	0.965801	0.990503	1.09054	0.835514	1.16479	1.00091	0.975627	0.974204	1.07684	0.974872	0.954243	0.965273	0.969587	0.912235	0.942476	0.96412	1.02701	0.88048	0.894725	1.03194	0.943882	0.978727	1.16256
1	3	+/-	4	-0.0351325	0.978477	1.02991	1.0184	1.06115	1.02947	0.964978	0.993573	0.974033	0.993151	1.05913	1.00381	NaN	NaN	NaN	0.948369	1.02865	0.948266	1.04363	1.0637	1.0007	0.962154	0.954198	1.00216	1.04527	0.974825	0.937199	1.01633	0.981309	1.02924	0.99671	0.985976	0.95908	1.01748	0.907834	0.962867	0.933874	0.936923	0.977181	0.947388	0.976023	0.94672	1.04817	0.987955	1.01449	1.01666
1	3	+/-	5	-0.0280414	1.06262	0.973334	0.997926	0.968987	0.99443	1.00158	1.01693	1.06731	1.02338	1.03697	0.983556	NaN	NaN	NaN	0.901523	1.00098	1.05642	0.94718	1.02586	1.09275	0.992735	0.979564	0.990228	1.04022	0.867421	0.934246	0.995584	0.951299	0.958092	0.894189	0.949222	0.987485	0.980698	0.957512	0.923854	0.960554	0.929727	0.952398	0.941468	0.890401	0.999545	0.999986	0.886461	0.987268	0.936824
1	3	+/-	6	0.0587788	1.04837	0.983272	1.09412	1.0016	0.927459	0.980463	1.0301	0.93003	1.06711	1.02382	1.12565	NaN	NaN	NaN	1.05989	1.11589	1.02646	0.966107	0.955515	0.94199	1.0014	1.00999	1.01806	0.87546	0.941181	0.990929	0.991549	0.965367	0.974965	0.81345	0.891772	0.976214	0.939711	0.916202	0.976685	0.961471	0.91998	0.934095	0.895832	0.977995	0.873487	1.00371	0.90086	1.00193	0.950393
1	3	+/-	7	0.349446	0.968873	0.952082	1.01125	0.992259	0.926411	1.01905	1.0093	0.971626	1.05801	1.03736	1.11017	NaN	NaN	NaN	1.3214	1.39637	1.31444	1.24069	1.31542	1.13342	1.17776	1.06547	1.05952	0.984564	0.953376	0.906989	0.949953	0.998373	0.89923	0.918471	0.93637	0.914371	0.998779	1.02706	0.965052	1.00818	1.07636	1.16863	1.07286	1.10102	1.08369	1.10024	1.04477	1.04332	0.996623
1	3	+/-	8	0.230392	0.937984	0.956265	1.02989	1.04467	0.984983	1.03283	0.977012	1.04561	1.02845	1.04236	1.05636	NaN	NaN	NaN	1.32019	1.28869	1.10632	1.06492	1.19193	1.04075	1.05175	1.06879	0.930156	0.9185	0.936656	0.801842	0.826919	0.873863	0.771063	0.875214	0.822369	0.793324	0.79384	0.759671	0.773171	0.909373	0.782101	0.786002	0.773556	0.804866	0.740168	0.835905	0.816749	0.859012	0.804843
1	3	+/-	9	-0.125328	0.996684	1.02834	1.04997	0.99087	0.977034	0.9993	0.985074	1.04949	0.993179	0.950131	1.09375	NaN	NaN	NaN	0.807055	0.866323	0.956663	0.911673	0.893654	0.978063	1.02928	0.966287	1.0192	0.968946	0.948852	1.0411	0.959869	0.951808	0.968704	1.02162	1.09872	1.01246	0.973771	0.899704	0.862362	0.963837	0.933862	1.05644	0.965707	0.889105	0.889133	0.990702	0.980528	1.01198	0.959028
1	3	+/-	10	0.240215	1.03275	1.00838	0.987741	1.02827	0.980706	0.992135	1.00352	0.971423	0.992619	1.10585	1.05912	NaN	NaN	NaN	1.10827	1.38179	1.2616	1.22757	1.27965	1.21959	1.28022	1.22858	1.21029	1.16142	1.14758	1.13588	1.30611	1.20934	1.13361	1.14512	1.13522	1.17341	1.10746	1.25235	1.14522	1.12699	1.16599	1.11447	1.22628	1.19168	1.20243	1.16045	1.11351	1.14539	1.06544
1	3	+/-	11	-0.0911242	1.08732	1.03268	1.08263	0.983462	1.01102	1.05318	0.954552	1.0383	1.00762	0.990272	0.941516	NaN	NaN	NaN	0.921582	0.957808	0.919549	0.95505	0.951302	0.973434	0.942236	0.938199	0.945481	0.951759	1.07386	0.915639	0.92979	0.910736	0.901527	0.880831	0.941089	0.860979	0.974451	1.0407	0.941686	0.908671	0.960154	1.00041	1.00886	0.958034	0.882722	1.03483	0.870108	0.945761	1.01475
1	3	+/-	12	0.704934	1.05349	1.217	1.01102	1.0034	0.904196	0.94329	0.900949	1.05128	1.00612	1.00805	1.01641	NaN	NaN	NaN	1.53653	1.80948	1.79843	1.90852	1.87833	1.75792	1.78264	1.58907	1.57157	1.48576	1.52433	1.41215	1.39396	1.37413	1.26803	1.18579	1.24039	1.30048	1.11209	1.26249	1.08833	1.21786	1.21081	1.15762	1.05634	1.11879	1.18588	1.13221	1.22722	1.17106	1.20368
1	3	+/-	13	-0.0240494	0.991869	1.03646	1.04717	0.987153	1.01945	1.02198	1.00455	1.03267	1.11524	0.946752	0.99094	NaN	NaN	NaN	0.99559	0.969254	1.024	1.02112	1.07	1.07805	1.08975	1.03438	1.00049	1.01672	1.05863	0.954897	1.04265	0.960354	0.971568	0.947368	0.957441	0.970087	0.969139	0.981384	1.03843	0.988254	1.00091	1.00721	1.01847	0.944489	0.995935	1.02946	0.972625	1.02365	1.01365
1	3	+/-	14	0.29947	1.084	1.1497	1.05294	1.03471	1.03686	0.967544	0.926145	0.89013	1.11124	1.01284	1.07991	NaN	NaN	NaN	1.63985	1.10661	1.23178	1.21338	1.23573	1.31204	1.32523	1.41409	1.15394	1.11784	1.11693	1.13264	1.07596	1.08477	0.989193	1.05595	1.1841	1.01458	1.00356	1.06533	1.01353	0.883051	0.975687	0.924576	1.02202	1.05722	1.02594	0.979815	0.996527	0.988971	0.997586
1	3	+/-	15	-0.0832748	1.05769	1.06058	1.00373	1.05779	1.07507	0.96129	1.01035	1.01832	1.00983	0.971753	0.880098	NaN	NaN	NaN	0.93263	0.993011	0.892452	0.915576	0.79585	0.834604	0.819883	0.68046	0.757464	0.605817	0.744137	0.744837	0.733931	0.826963	0.827686	0.85743	0.916122	0.817736	0.884811	0.830281	0.824961	0.823401	0.881821	0.955611	0.961312	0.892686	0.77803	0.863457	0.887712	0.858346	0.887905
1	3	+/-	16	0.0309404	0.987202	1.02748	1.03079	1.0433	0.973893	0.985358	1.00519	0.982457	0.975084	1.03111	1.01507	NaN	NaN	NaN	1.02109	1.01035	1.07393	1.059	0.96003	1.01897	1.04666	1.04991	1.07456	1.06001	1.04857	1.02153	1.00681	1.04861	1.03555	1.01853	0.987658	1.00288	1.02096	1.04356	0.997157	0.992404	1.02129	1.01001	1.01936	1.00301	0.940878	1.01097	0.985016	1.04161	1.04725
1	3	+/-	17	-0.00971277	1.06301	0.988657	0.903198	1.03601	1.01451	1.04476	1.10731	1.09978	1.03741	1.0057	0.928641	NaN	NaN	NaN	0.991111	1.05335	1.01651	1.02965	1.03103	1.04168	0.893117	0.996514	0.938047	0.93211	0.914292	1.06482	0.761926	0.900723	0.976434	0.932802	0.806903	0.895292	0.925116	0.846254	0.926224	0.881084	0.844819	0.968925	0.903539	1.00345	0.912382	0.998857	0.883683	0.94151	0.978253
1	3	+/-	18	0.348852	1.17317	1.02198	1.19384	0.94847	0.948886	1.01492	1.03387	1.01515	0.955142	1.09417	0.97617	NaN	NaN	NaN	1.44307	1.58386	1.13951	1.41524	1.7049	1.68526	1.33214	1.89726	1.32006	1.24832	1.27873	1.2778	1.19603	1.36323	1.29269	1.21963	1.13509	1.06031	1.26771	0.901875	1.43455	0.971221	1.02341	1.01869	1.27901	0.936405	1.04673	1.03764	1.04331	0.982745	1.03538
1	4	+/-	1	0.00566738	1.04656	0.999382	1.12013	1.0216	0.990027	1.06875	1.03989	0.951437	0.992275	0.940044	0.973841	NaN	NaN	NaN	0.995283	1.04896	1.02379	1.01292	1.04213	1.16556	1.07181	1.11976	1.13145	1.13909	1.08274	1.14568	1.08304	1.17191	1.03195	1.10853	1.02452	1.15051	1.10802	1.07334	1.1032	1.07673	0.977517	1.04435	0.984256	1.0145	0.976833	1.03619	1.03104	0.993455	1.07492
1	4	+/-	2	0.602273	0.958038	0.991763	1.05584	1.00746	0.979616	1.01227	1.05606	1.00847	1.02364	1.00631	0.977115	NaN	NaN	NaN	1.53748	1.77539	1.52379	1.78458	1.60782	1.47198	1.55635	1.43375	1.48349	1.36584	1.51219	1.37664	1.44512	1.36614	1.22149	1.16307	1.1951	1.12862	0.993131	1.04276	0.974253	0.932412	0.913094	0.988296	0.979334	0.930554	0.929542	0.946092	0.96912	0.923927	0.926333
1	4	+/-	3	0.749115	1.09205	1.11827	1.065	0.893555	0.992165	1.009	1.03879	0.961462	0.983661	1.06093	0.946405	NaN	NaN	NaN	1.55097	1.8135	1.94734	1.92819	1.86315	1.97896	1.98829	1.70181	1.76697	1.77237	1.73458	1.7149	1.43898	1.62806	1.52081	1.50804	1.43502	1.34864	1.25889	1.32022	1.2694	1.20834	1.26039	1.09816	1.22865	1.1984	1.30416	1.1967	1.10578	1.11083	1.03375
1	4	+/-	4	0.437901	1.08092	1.0897	1.04669	1.05556	1.02063	0.992646	1.00015	0.920377	0.994476	0.965298	0.891624	NaN	NaN	NaN	1.42703	1.47146	1.46515	1.66135	1.605	1.70823	1.58574	1.53133	1.52209	1.49508	1.49747	1.41633	1.49254	1.38732	1.29698	1.33163	1.22578	1.26056	1.14277	1.15135	1.08094	1.0449	1.02082	0.972909	1.04939	0.941876	1.06831	0.978884	1.05864	1.02474	0.940014
1	4	+/-	5	0.0485283	1.10735	0.986435	1.03344	1.06895	1.05063	0.978359	1.0234	0.978741	1.06946	1.02281	0.949854	NaN	NaN	NaN	1.11664	1.06412	1.0607	1.13841	1.05019	1.12022	1.29934	1.22655	0.993748	1.25093	1.1208	1.22663	1.34641	1.20693	1.02399	1.15489	1.11049	1.15078	1.15074	1.20472	1.15688	1.27889	1.15568	1.15835	1.18555	1.01066	1.17328	1.06866	1.1529	1.21522	1.22011
1	4	+/-	6	0.449751	1.08373	0.969272	0.974713	1.06104	0.998803	1.11569	1.06008	1.02196	1.02836	0.951119	0.970155	NaN	NaN	NaN	1.47518	1.48476	1.46874	1.51351	1.53443	1.54902	1.37597	1.39395	1.42444	1.60486	1.37519	1.17212	1.21573	1.32226	1.24976	1.2158	1.19804	1.26482	1.14571	1.16834	1.19405	1.10825	1.20025	1.167	1.07176	1.15798	1.08329	1.18939	1.16473	1.17533	1.0652
1	4	+/-	7	1.10674	1.02201	1.02941	1.00022	1.0241	1.0553	0.963646	0.913217	1.02177	1.03825	1.07527	1.01068	NaN	NaN	NaN	2.08128	2.21423	2.06766	2.25385	1.94402	1.84706	1.77102	1.63281	1.48593	1.41796	1.45152	1.44379	1.24434	1.47988	1.32507	1.23853	1.26708	1.14938	1.03944	1.14398	0.961883	1.08424	1.05405	1.11338	1.00204	1.09915	1.10398	0.987221	0.911035	0.974927	1.03087
1	4	+/-	8	0.114204	1.114	1.00138	1.03663	1.11375	0.930185	1.01434	0.950543	0.983385	1.08979	1.06379	0.958468	NaN	NaN	NaN	0.964276	1.17866	1.28902	1.206	1.17348	1.09578	1.05083	1.0423	1.11589	1.03053	1.04637	1.01225	1.03013	1.21973	0.972504	1.01218	1.11107	0.97836	0.946766	0.947366	0.972688	0.992809	0.882317	0.994059	0.85804	0.965928	0.947881	0.801672	0.861856	0.814173	0.909026
1	4	+/-	9	0.5349	0.985222	0.94014	1.03584	0.950523	1.04275	0.970377	1.09578	1.00251	1.0146	1.07641	0.996182	NaN	NaN	NaN	1.55998	1.5143	1.56467	1.35045	1.27308	1.31071	1.39355	1.32501	1.29242	1.12649	1.1339	1.10806	1.14443	1.06493	0.913194	0.93323	0.814907	0.88361	0.850046	0.814724	0.818478	0.774506	0.807636	0.819318	0.743386	0.806874	0.751464	0.763177	0.777887	0.77797	0.846481
1	4	+/-	10	1.01381	1.01275	1.02659	0.950897	0.996362	0.949057	0.882722	0.953355	1.06166	1.1006	1.0694	1.04621	NaN	NaN	NaN	1.933	1.98977	2.11966	1.89104	1.99519	1.82061	1.77241	1.92104	1.76575	1.58042	1.54742	1.65168	1.39527	1.51994	1.39261	1.23188	1.27108	1.20192	1.21888	1.20687	1.27752	1.09727	1.08049	1.09088	1.15127	1.13437	1.16181	1.11099	1.03902	0.997056	1.02375
1	4	+/-	11	0.365576	1.11384	1.02664	0.929905	1.07465	1.04133	0.99986	0.927743	1.0315	1.05079	1.00013	0.975399	NaN	NaN	NaN	1.31908	1.43706	1.3995	1.25325	1.35721	1.24791	1.39927	1.20711	1.26826	1.28101	1.22624	1.20838	1.16082	1.16356	1.17153	1.24588	1.07284	1.12761	1.10288	1.12663	1.07068	1.15382	1.03319	1.03774	0.977789	1.02627	0.934893	1.1195	0.994455	1.04859	1.07365
1	4	+/-	12	0.181233	0.932679	1.07402	1.02969	1.01755	1.06825	1.07526	1.04729	1.10467	0.978549	0.944035	0.968097	NaN	NaN	NaN	1.11511	1.32628	1.1839	1.11945	1.23984	1.24436	1.18462	1.27176	1.11398	1.15218	1.22477	1.09577	1.15874	1.0888	1.07179	1.02875	1.08688	1.01741	1.02447	1.02553	1.03899	1.03579	1.01371	1.01532	0.987524	0.98694	1.00959	0.957157	1.00722	0.971865	1.02113
1	4	+/-	13	0.160084	1.12392	1.06339	1.21985	1.06354	1.03479	0.958207	1.08471	0.948563	1.01607	0.897583	1.02245	NaN	NaN	NaN	1.13246	1.24698	1.224	1.27547	1.50925	1.26741	1.50496	1.4098	1.47103	1.36611	1.43626	1.16505	1.21574	1.22639	1.32078	1.25778	1.29502	1.11946	1.32852	1.08244	1.32817	1.2641	1.26987	1.13831	1.30249	1.31791	1.04256	1.14683	1.31447	1.12365	1.19854
1	4	+/-	14	0.138524	0.999939	0.829591	0.934861	1.02042	0.928873	1.00244	1.05118	1.08898	1.01042	1.10494	1.22202	NaN	NaN	NaN	1.04822	1.20246	1.15639	1.29125	1.32047	1.26878	1.21076	1.16061	1.24286	1.16417	1.09294	1.14997	1.27501	1.17822	1.12889	1.14282	1.05728	1.19722	1.09047	1.04008	1.10814	1.01453	1.01292	0.955347	0.988201	0.998345	1.06502	1.00678	0.971945	0.999993	0.940548
2	5	+/+	1	0.0751124	1.1683	0.982183	0.941249	0.950942	1.21366	1.09755	0.985562	0.995494	0.969901	0.99956	1.0491	NaN	NaN	NaN	1.06379	1.18507	1.0678	1.087	1.04232	1.19095	1.07734	1.132	0.961756	1.08015	1.10418	1.04453	0.953733	1.00875	1.18485	1.03142	1.17337	1.23265	1.05026	1.14398	1.16296	0.932514	1.02593	1.0464	1.08998	1.05539	0.875585	0.968016	0.982211	0.894861	1.0279
2	5	+/+	2	0.0135251	0.991616	1.08424	1.04486	0.973569	1.18236	1.0631	0.965624	0.995537	1.00079	1.01118	1.0232	NaN	NaN	NaN	1.14458	0.984455	1.00541	1.1087	1.05566	1.09668	1.2233	1.02288	1.07427	1.00597	0.993767	0.938153	0.921449	1.00751	1.01805	1.02742	1.01043	1.02242	1.03436	1.07496	1.05817	1.02268	0.940909	0.98998	0.940237	0.952306	1.1474	0.971623	0.968304	1.03912	1.0956
2	5	+/+	3	0.27647	1.09898	1.05651	0.994612	1.08246	1.03867	1.01922	1.04703	0.991768	0.857877	1.00037	0.992666	NaN	NaN	NaN	1.28665	1.31651	1.2825	1.21801	1.15791	1.19175	1.18493	1.13651	1.07737	1.0405	1.16753	1.15283	1.1285	1.07661	1.18249	1.22035	1.23364	1.23801	1.15447	1.21822	1.10327	1.04747	1.11521	1.09013	0.980754	1.18462	0.980035	1.02152	1.03321	0.832206	0.871675
2	5	+/+	4	0.196988	0.952384	0.965573	0.985226	1.04244	0.972894	1.00548	0.96639	1.09961	1.04196	1.06978	1.01494	NaN	NaN	NaN	1.23105	1.20467	1.18577	1.21761	1.25416	1.19684	1.21619	1.27331	0.941203	1.04208	0.996309	1.05469	0.93011	0.896743	0.941744	0.9261	0.901	0.832392	0.812491	0.792101	0.746423	0.701152	0.725914	0.763468	0.764067	0.709701	0.781488	0.783252	0.744945	0.742199	0.70714
2	5	+/+	5	0.0791277	1.13319	0.995475	1.00207	1.00225	1.16516	0.869081	0.980465	1.06663	1.08042	1.17366	1.25077	NaN	NaN	NaN	1.0844	1.16497	1.12854	1.30419	1.15188	1.26159	1.13857	1.24309	1.30946	1.10881	1.06306	0.984591	0.972641	0.952148	0.899072	1.09382	1.05567	1.19523	0.956791	1.12663	0.985134	0.998053	1.00775	0.763347	0.948424	1.13382	1.20382	1.09974	0.934277	1.38378	0.891149
2	5	+/+	6	0.000591237	0.996293	0.995812	1.05293	1.00897	1.00885	1.00062	1.00899	1.085	0.918085	0.989873	1.02713	NaN	NaN	NaN	0.969089	1.03556	1.01676	1.04724	1.1681	1.06477	1.17144	1.18664	1.01654	1.15888	1.10139	1.1146	1.11182	1.15282	1.08499	0.931543	1.03053	1.08939	1.02186	1.12612	1.07233	0.952645	0.854487	0.86475	0.911976	0.889022	0.97024	0.918546	0.899604	1.01688	1.05019
2	5	+/+	7	0.275396	1.03796	0.920228	1.09599	0.952445	1.00501	1.07862	1.07699	1.04137	0.880238	1.07027	1.03482	NaN	NaN	NaN	1.12774	1.31422	1.43197	1.33558	1.36439	1.55509	1.33527	1.31735	1.32268	1.55843	1.49459	1.42007	1.51864	1.59392	1.41252	1.56442	1.4946	1.66678	1.25945	1.27602	1.2878	1.17573	1.2565	1.39799	1.19603	1.27811	1.37712	1.13777	1.23103	1.2146	1.29178
2	5	+/+	8	0.210344	0.952688	0.994311	1.10024	1.13997	1.04515	0.994719	1.03123	1.17162	0.921147	1.07183	1.00187	NaN	NaN	NaN	1.13854	1.42642	1.19294	1.25657	1.27593	1.24416	1.1553	1.30521	1.22574	1.2992	1.17616	1.28342	1.13762	1.05687	1.07306	1.21967	1.09638	1.16196	1.05338	1.19323	1.36431	0.934975	0.959875	1.22235	0.871317	0.943388	0.869936	0.941091	1.03282	0.84165	1.0553
2	5	+/+	9	0.408435	1.14398	0.919008	0.934041	1.03283	1.10807	1.01382	1.01266	1.19603	1.0064	1.11269	0.84652	NaN	NaN	NaN	1.35189	1.51091	1.50636	1.63422	1.56422	1.24169	1.42386	1.43599	1.2731	1.44892	1.29275	1.06432	1.28472	1.27997	1.12662	1.35364	1.13725	1.05845	1.15667	1.01275	0.965262	1.15615	1.11026	1.16567	1.06626	1.27143	1.04458	0.999857	1.23733	1.09702	1.43491
2	5	+/+	10	0.569063	0.948765	1.01432	0.992116	0.951964	1.05262	0.982972	1.02815	1.05693	1.01465	0.982873	1.12171	NaN	NaN	NaN	1.49865	1.67267	1.54348	1.63007	1.48514	1.40459	1.4428	1.50411	1.41289	1.47327	1.46113	1.31825	1.32849	1.37271	1.28041	1.30615	1.21518	1.2068	1.17641	1.27487	1.32002	1.1566	1.2107	1.34493	1.34343	1.2395	1.15669	1.21164	1.30964	1.05797	1.1
2	5	+/+	11	0.253618	1.11876	1.04398	1.07175	1.11622	0.946403	0.989812	0.979646	1.0058	1.00618	0.918457	1.01114	NaN	NaN	NaN	1.27968	1.25247	1.28781	1.2272	1.28392	1.25484	1.24933	1.09379	1.1018	1.04839	1.05473	1.10891	1.10462	1.24535	1.26706	1.25186	1.12517	1.1216	1.04671	1.11161	1.15286	1.01789	0.922894	1.08189	1.07092	1.06929	1.05571	0.977232	1.06875	0.928047	1.00973
2	6	+/-	1	2.2958	1.08305	1.05261	1.07084	0.854882	1.00105	1.04121	0.908923	0.99451	1.09213	0.989584	0.955783	NaN	NaN	NaN	3.6731	2.89576	3.34517	3.38076	2.93337	3.0134	2.87244	2.73399	2.33634	2.14214	2.18736	1.90429	1.81493	1.69424	1.7795	1.72404	1.51273	1.35468	1.43793	1.26866	1.14643	1.28478	1.31487	1.14213	1.22611	1.25891	1.2403	1.12095	1.19442	1.14566	1.25244
2	6	+/-	2	1.75181	0.953761	0.940436	0.933988	1.09406	1.10623	1.00326	1.11428	0.940999	0.988957	1.10839	1.10245	NaN	NaN	NaN	2.67725	2.60265	3.03084	2.95902	2.7281	2.74588	2.09284	2.32666	2.02296	1.72704	1.91745	1.63681	1.43513	1.62281	1.8412	1.51914	1.55153	1.39791	1.53253	1.37429	1.24614	1.19211	1.45764	1.42864	1.30281	1.34955	1.15579	1.25133	1.34203	1.21447	1.23258
2	6	+/-	3	-0.00886535	1.04374	1.07856	0.975794	1.02122	0.880787	1.07483	0.971594	1.00592	0.994979	1.00662	1.00671	NaN	NaN	NaN	1.03011	1.07322	0.88629	1.1604	1.06559	0.997181	1.00392	1.03477	0.908685	1.04321	1.01015	1.06569	0.93936	1.05991	1.03404	0.906415	1.10074	0.935183	0.967643	0.997647	0.998827	0.890362	1.05826	1.01121	0.940471	0.962578	0.93252	1.05962	1.00972	1.12247	0.977138
2	6	+/-	4	1.53014	1.03133	0.947671	1.02028	0.910768	0.944653	1.15609	0.846365	0.989503	0.990646	1.13008	1.142	NaN	NaN	NaN	2.90474	2.07442	2.60146	2.0467	2.36732	2.19922	1.96597	1.74718	1.58432	1.51969	1.56182	1.42085	1.72755	1.42114	1.34443	1.38665	1.27861	1.62061	1.5185	1.417	1.2256	1.05538	1.23751	1.05041	1.21714	1.36841	1.14882	1.38168	1.21992	1.36239	1.37384
2	6	+/-	5	0.718896	1.03578	0.913145	1.27704	0.965083	1.18312	1.01732	1.13701	1.01938	0.933556	0.95304	1.00904	NaN	NaN	NaN	1.69075	1.85219	1.74409	1.96964	1.58204	1.4671	1.47225	1.59788	1.47173	1.48108	1.60368	1.4276	1.44829	1.47851	1.41147	1.58763	1.66756	1.35516	1.18338	1.35144	1.14111	1.24736	1.34486	0.984624	1.3105	1.07187	1.09843	1.38143	1.04106	1.15372	1.40489
2	6	+/-	6	-0.0226546	0.978227	1.01911	1.01942	1.02698	1.07698	1.09093	0.986026	0.949464	1.00356	1.03318	0.981155	NaN	NaN	NaN	1.09946	0.988125	0.899616	0.914486	0.914734	0.928812	0.915171	1.01956	1.19257	1.04566	1.13671	0.956025	1.11331	0.895154	0.824539	0.904423	1.00551	0.885044	0.858926	0.957692	1.03038	1.0281	1.04959	0.929087	0.940605	0.976938	0.907523	0.822569	0.978114	0.859206	0.954522
2	6	+/-	7	-0.120867	0.868897	0.969583	1.00591	0.990504	1.13089	0.927476	1.08349	1.10633	0.985081	1.01277	1.12597	NaN	NaN	NaN	0.866362	0.995635	0.799678	0.988064	0.973589	1.0266	0.962538	1.08824	0.99251	0.887138	1.02126	0.877423	0.837474	0.961265	0.901734	0.865222	0.899141	0.851976	0.882087	0.970309	0.855892	0.82386	0.955383	0.868262	0.882672	0.867273	0.900442	0.877716	0.882251	1.00036	0.881741
2	6	+/-	8	0.286562	0.996281	1.0866	1.01536	0.975684	1.1092	1.10211	1.02801	0.94263	0.827296	1.10966	0.945641	NaN	NaN	NaN	1.27655	1.4382	1.20279	1.13766	1.23537	1.11788	1.07659	1.12029	1.31701	1.02889	1.23109	1.05381	1.01214	1.20227	1.06709	0.96368	1.04261	1.19057	1.08829	1.01963	1.03926	0.971735	0.952805	1.12301	1.11	1.31517	1.37306	1.1624	0.9839	1.07612	1.07722
2	7	-/-	1	1.39347	0.931955	1.01462	1.05066	0.992989	0.964544	1.05906	1.00098	1.01486	0.939304	1.06183	1.15946	NaN	NaN	NaN	2.05284	2.401	2.73583	2.57248	2.67271	2.48832	2.47639	2.40299	2.44042	2.4649	2.25229	2.1321	2.12211	1.81475	2.16826	1.87739	1.82302	1.66744	1.60823	1.86708	1.5163	1.6909	1.51715	1.38594	1.40049	1.60561	1.51485	1.41628	1.4422	1.42459	1.31596
2	7	-/-	2	0.318368	1.01562	1.11669	0.967407	1.06595	1.0403	1.02755	0.996893	1.11691	0.923906	0.900246	0.99489	NaN	NaN	NaN	1.41179	1.35554	1.23921	1.3606	1.32323	1.21095	1.08694	1.15233	1.17341	1.07667	1.07733	1.11563	1.07075	1.08647	1.24799	1.18568	1.12401	1.11935	1.11677	1.18271	1.10191	1.2225	1.13329	1.2242	1.16997	1.16113	1.1198	1.14653	1.06798	1.12248	1.17239
2	8	+/-	1	0.00438241	1.03225	1.03051	1.00497	1.13737	0.960618	0.921688	0.979212	0.963241	0.979286	1.09926	1.0042	NaN	NaN	NaN	1.08258	0.958338	1.00475	1.1288	1.03246	1.08024	1.02775	1.00338	1.04431	1.03174	1.00174	0.939924	0.991378	0.964189	1.01693	0.965095	1.03616	0.968734	1.02459	0.964731	1.08752	1.00904	1.06752	0.956619	0.897679	0.944476	1.12429	0.895183	1.02327	0.965434	1.04761
2	8	+/-	2	0.21673	1.00242	0.985827	1.00368	0.977949	0.964427	1.01925	1.00185	0.99407	1.0515	1.03942	1.00843	NaN	NaN	NaN	1.13498	1.29849	1.22883	1.09066	1.10419	1.10272	1.11509	1.14198	1.12022	1.0601	1.0657	1.06585	1.03621	0.989153	1.10659	0.973498	0.982444	0.950608	0.992607	0.918948	0.97262	0.95805	0.945064	0.942924	1.01073	0.943546	0.961164	0.917066	0.870063	0.923141	0.94637
2	8	+/-	3	0.112533	1.02739	1.02666	0.998881	1.00839	0.984	1.03729	0.969781	0.985553	0.986279	0.970181	1.02639	NaN	NaN	NaN	1.14623	1.12212	1.06757	1.12735	1.03039	1.0644	1.02019	1.08006	1.09559	1.04365	1.11685	1.01472	1.08781	1.09005	1.09326	1.07014	1.03077	1.08273	1.08184	1.05568	1.04379	1.11755	1.13161	1.10328	1.10615	1.10113	1.07134	1.1364	1.14306	1.06468	1.03234
2	8	+/-	4	0.980814	1.02833	1.03127	1.0107	1.03771	0.993201	0.986345	1.0131	1.00199	0.987837	0.982387	0.931475	NaN	NaN	NaN	2.07846	1.96562	1.92022	1.76287	1.84656	1.75488	1.74938	1.67581	1.63088	1.71535	1.58041	1.69081	1.70235	1.67448	1.63186	1.51958	1.59062	1.5823	1.60628	1.66398	1.67014	1.54495	1.5746	1.48855	1.5632	1.49888	1.52834	1.45704	1.38706	1.37635	1.39998
2	8	+/-	5	0.822463	0.903775	1.12446	0.958437	0.997596	0.987885	0.967722	1.09534	1.00988	1.02779	1.08579	1.00872	NaN	NaN	NaN	1.93311	1.82111	1.76078	1.78842	1.76395	1.69512	1.52484	1.40225	1.56804	1.26279	1.46169	1.26875	1.12988	1.5335	1.19759	1.08503	1.24513	1.24782	1.21611	1.2227	1.19086	1.21999	1.02106	1.10072	1.24665	1.00787	1.17859	1.16277	1.22125	1.0029	0.994156
2	8	+/-	6	0.499607	1.17773	1.00748	1.03434	1.02359	1.05331	0.980548	0.972968	0.994018	0.920493	1.01429	1.01618	NaN	NaN	NaN	1.42366	1.63984	1.48896	1.54119	1.61085	1.25873	1.1763	1.37041	1.42255	1.26115	1.27174	1.26812	1.18177	1.33777	1.24778	1.20479	1.15617	1.2186	1.27417	1.1702	1.12361	1.15761	1.12484	0.978523	1.07336	1.08228	1.05593	1.09368	1.14661	1.16238	1.05891
2	8	+/-	7	0.259277	1.03259	0.973491	1.02088	1.05643	0.952877	1.01254	1.00355	1.02447	0.992974	0.973745	1.00298	NaN	NaN	NaN	1.27355	1.26665	1.2507	1.21749	1.21201	1.22522	1.21604	1.18778	1.19009	1.17217	1.10923	1.10083	1.07638	1.08615	1.10014	1.11095	1.05628	1.1014	1.08609	1.04003	1.10408	1.06284	1.08103	1.04272	1.01703	1.02723	1.04502	1.05051	1.03571	0.964929	1.02688
2	8	+/-	8	0.678589	0.9622	1.07304	0.88142	1.17297	1.05644	1.11496	0.918631	1.00062	1.08788	0.918008	0.978432	NaN	NaN	NaN	1.74053	1.70238	1.64872	1.86985	1.58153	1.63468	1.68565	1.35496	1.4897	1.44929	1.2407	1.24053	1.20641	1.23938	1.19296	0.997797	1.03635	1.12549	1.10041	0.947255	1.05375	1.17573	1.05017	0.965414	1.17338	0.983026	1.08249	1.14563	0.946679	1.10047	1.05241
2	8	+/-	9	0.294532	0.986184	1.00507	0.959353	1.07251	1.08457	1.02184	1.0554	1.05118	1.00889	0.968923	0.874171	NaN	NaN	NaN	1.33024	1.32971	1.28782	1.16893	1.18808	1.29885	1.04887	1.16127	1.26774	1.28315	1.19314	1.24183	1.08337	1.07511	1.11664	1.04742	1.04281	1.03846	1.1499	1.11595	1.12663	1.21303	1.11657	1.1074	1.08688	1.01117	0.954567	0.840721	0.927596	0.942411	1.00374
2	8	+/-	10	0.0752935	0.990702	0.972567	0.976597	1.00028	1.03655	0.966076	0.97059	0.990509	0.992034	1.15349	1.04741	NaN	NaN	NaN	1.06699	1.0669	1.10681	1.08923	1.00438	1.06648	1.03757	1.02513	1.01913	1.06293	1.00563	1.04743	0.967777	0.895576	0.961823	0.968675	1.04515	0.929913	1.00876	1.02118	1.06056	1.08703	1.0573	0.998629	1.05659	1.02225	0.980215	1.16899	1.07247	0.995952	0.942883
2	8	+/-	11	0.193314	1.10356	1.00417	0.879153	0.95745	1.06631	1.0103	1.06804	0.954237	1.08225	1.00169	1.04441	NaN	NaN	NaN	1.19769	1.19588	1.22452	1.08484	1.17063	1.02492	0.932854	0.972929	1.03365	1.0772	1.00951	1.08639	1.0618	1.1197	0.905312	0.991469	1.00667	0.879518	0.901184	0.888879	0.908874	1.02144	0.998152	0.8414	0.947237	1.01378	0.969364	0.991213	0.889335	0.994154	1.02404
2	8	+/-	12	0.406608	1.03139	1.08697	0.931999	0.943889	0.985805	0.983992	0.939643	0.980866	1.04416	1.01726	1.12037	NaN	NaN	NaN	1.44512	1.28595	1.47254	1.32166	1.27624	1.22751	1.39223	1.43698	1.28215	1.33287	1.16529	1.27502	1.2506	1.14132	1.24483	1.14944	1.06235	1.24374	1.15579	1.13516	1.148	1.18946	1.11203	1.19542	1.17418	1.14979	1.1209	1.07691	1.19565	1.13951	1.20101
2	8	+/-	13	0.024278	1.04679	1.00501	1.06414	1.01328	0.924902	0.947649	1.09602	1.00866	1.04717	0.956566	1.04552	NaN	NaN	NaN	1.08406	1.01808	1.00375	1.15536	1.13614	0.933861	1.13484	1.04489	1.10884	1.06451	1.07617	1.21199	1.10858	1.06323	1.03065	1.02457	1.02568	1.0747	0.99842	1.18681	0.997849	1.03119	0.998384	1.05856	0.95982	1.08018	1.12974	1.07153	1.05167	1.23783	1.02665
2	8	+/-	14	0.105195	1.14088	1.03322	1.0188	0.913779	1.15316	0.985306	1.03109	1.04989	0.967186	0.956255	0.928652	NaN	NaN	NaN	1.18453	1.09241	1.11351	1.0086	0.889415	0.972603	1.06994	1.00209	0.987798	0.913482	0.820429	0.876592	0.924538	0.966471	0.927382	0.879255	0.946433	1.08101	0.918392	1.02869	1.05441	1.01065	1.17952	1.07453	0.984025	1.0025	1.13473	1.13377	0.936978	1.13261	1.02206
2	8	+/-	15	-0.0182758	0.966068	1.05644	0.955074	1.00944	1.04848	1.05872	1.02011	1.03112	1.05839	0.928462	1.08462	NaN	NaN	NaN	0.983048	1.08511	0.916699	0.965061	0.981494	1.05202	0.862986	0.953111	0.9709	0.921833	0.944128	0.838866	0.902581	0.914755	0.918484	0.790043	0.808592	0.828748	0.904013	0.847095	0.912669	0.837462	0.810305	0.942875	0.87402	0.923427	0.86803	0.921073	0.950815	0.924316	0.861809
2	8	+/-	16	0.0693973	1.06022	1.03367	0.995941	0.935975	0.940991	1.05024	1.06556	0.993258	1.06852	1.02063	1.07014	NaN	NaN	NaN	1.0382	1.07133	1.14816	1.04124	1.00612	1.08176	1.10424	1.1188	1.14345	1.21362	1.09946	1.10702	1.12491	1.15079	1.09642	1.07431	1.09093	0.983505	1.06538	1.07349	0.989684	1.07503	1.16434	0.989904	0.973199	1.03502	1.09389	1.03494	0.989342	0.993391	1.0961
2	8	+/-	17	-0.0105514	1.10295	1.07084	1.02519	0.993075	1.01183	1.09005	1.02369	0.94344	0.946934	0.92616	0.933889	NaN	NaN	NaN	1.04894	0.981964	0.977689	0.972821	0.930594	0.980966	0.952688	0.943386	0.949972	0.927678	0.861969	0.829828	0.91056	0.851211	0.934983	0.8629	0.858083	0.918526	0.872093	0.900145	0.94475	0.864281	0.843567	0.89192	0.890913	0.827537	0.885517	0.897131	0.900956	0.857512	0.9522
2	8	+/-	18	0.195863	1.01889	0.969541	0.981879	0.955805	1.07864	1.11888	1.083	1.03754	1.00651	0.944304	1.03171	NaN	NaN	NaN	1.19056	1.23388	1.22164	1.42351	1.28581	1.17426	1.16818	1.05824	1.16469	1.19072	1.10339	1.12435	1.11124	1.15517	1.01444	1.01492	0.884797	1.05655	1.00305	1.09097	1.00707	1.10431	1.06298	0.919945	0.993385	0.96824	0.93319	0.951479	1.05671	0.952074	0.936679
2	9	+/-	1	0.530913	1.03955	1.06716	1.04972	0.930691	0.946311	0.962101	1.06342	1.01273	1.13439	0.984483	1.05763	NaN	NaN	NaN	1.66803	1.57882	1.40306	1.48053	1.69843	1.40874	1.5449	1.30519	1.30406	1.27843	1.23587	1.09608	1.08545	0.918874	1.16467	1.05149	1.10931	0.996188	1.0407	1.03003	1.0911	1.03641	1.0372	1.13347	1.11175	0.960197	0.956941	1.0469	0.916647	1.06224	1.049
2	9	+/-	2	0.10364	0.969973	0.96664	1.11223	0.988748	0.966006	0.921343	1.11641	0.978584	1.00182	0.995424	1.04898	NaN	NaN	NaN	1.08322	1.05933	1.17353	1.08405	1.13394	1.08911	0.927749	0.976231	1.16804	1.08888	1.06902	0.924811	1.12309	0.972425	1.02926	1.06983	0.916847	0.92625	1.08397	1.01102	1.02918	1.00934	1.12952	0.990627	0.990317	0.930712	0.994776	1.11679	1.09755	1.01211	1.01785
2	9	+/-	3	-0.103847	0.968663	0.902615	0.994734	0.994081	0.995302	0.984083	1.07337	1.09614	1.0701	0.98889	0.998667	NaN	NaN	NaN	0.96815	0.83497	0.905733	0.872552	0.94689	0.935898	0.917652	0.917019	1.00988	0.963179	0.980812	0.990193	1.01872	1.09477	1.05977	0.986166	1.01332	0.981746	1.01	1.10276	1.01371	0.958858	1.01832	0.961575	0.902486	0.942554	1.00219	1.0176	1.20989	1.12785	1.11819
2	9	+/-	4	0.124398	1.02963	1.0458	1.09827	1.01677	1.01711	0.953529	1.00216	0.934412	1.04516	0.965859	0.951624	NaN	NaN	NaN	1.01178	1.22269	1.17134	1.18995	1.16734	1.03521	1.09781	1.01479	1.00483	1.03309	1.06155	0.881885	1.00901	0.94235	0.845817	0.944345	0.917577	0.945073	0.858183	0.996015	0.98215	1.00257	0.977936	0.95697	0.899888	1.04184	1.05406	1.01922	1.05862	0.977718	1.08837
2	9	+/-	5	0.0447812	1.02541	1.10465	1.08507	0.980041	0.998846	0.994452	0.920726	0.955628	1.04449	1.0695	1.11191	NaN	NaN	NaN	1.01399	1.10265	1.07134	1.09926	1.2138	0.990147	1.195	1.0254	0.967814	1.10018	0.890876	0.931081	0.897392	1.02801	1.02375	0.988976	0.947275	0.867033	0.916827	1.01835	0.88119	0.905408	0.951452	1.03474	0.817446	0.935213	0.956972	0.924694	0.878806	1.09629	0.841533
2	9	+/-	6	0.102361	0.982577	1.04238	1.00519	1.19359	1.02314	0.926968	0.944241	0.958454	0.976101	1.09629	0.980718	NaN	NaN	NaN	0.911041	1.16117	1.27956	1.29589	1.14422	1.15144	1.16508	1.31563	1.02436	1.10806	0.997639	1.08309	1.27119	1.1145	1.07592	1.01681	1.09654	1.06208	1.02269	0.953011	0.982798	1.04962	0.983634	1.07375	0.939807	1.05228	1.2177	1.10436	0.990948	1.05302	0.9149
2	9	+/-	7	0.0983008	1.03064	1.05131	1.00105	0.874698	1.19983	0.952572	1.11056	0.956952	1.06179	0.961573	0.975006	NaN	NaN	NaN	1.08269	1.09118	1.18133	1.01873	0.939938	1.03588	1.03916	1.08964	1.08584	1.03354	0.952535	1.13323	0.997753	1.16512	1.14651	0.84479	1.06381	1.06175	0.985998	0.959766	0.976188	0.921415	0.846848	0.899436	0.864221	0.851135	0.880243	0.899413	1.01318	0.92951	0.993017
3	10	-/-	1	1.39585	1.02454	0.91845	0.969553	0.949265	0.936643	1.05397	1.03802	1.08279	1.0332	1.10153	1.05023	NaN	NaN	NaN	2.40691	2.4334	2.37963	2.30659	2.05355	2.04667	2.01693	1.84304	1.66697	1.56191	1.64967	1.4124	1.59024	1.27213	1.22892	1.39889	1.23392	1.34011	1.23898	1.25793	1.11909	1.07788	1.08835	1.11504	1.04821	1.07642	1.05332	1.07388	1.10055	1.07108	1.21667
3	10	-/-	2	1.31562	0.953598	0.934696	1.01554	1.03562	0.965817	0.986361	1.00129	0.96973	1.07289	1.04504	1.10944	NaN	NaN	NaN	2.21429	2.36769	2.35907	1.96708	2.13933	1.93336	1.76349	1.62462	1.56891	1.42548	1.29326	1.37596	1.15117	1.1508	1.16676	1.13768	1.19537	1.21891	1.1339	1.04387	1.15129	1.17411	1.04582	0.956005	0.962059	1.0258	0.976152	1.04753	1.00254	1.01889	1.03136
3	10	-/-	3	0.535312	0.822716	0.929462	0.917955	0.916451	0.978751	1.00066	1.04494	1.04825	1.11961	1.16105	1.186	NaN	NaN	NaN	1.61967	1.59087	1.37734	1.57463	1.21434	1.33327	1.24448	1.15684	1.11411	1.17776	1.08521	1.26403	1.22632	1.2064	1.02002	1.17354	1.19578	1.28764	1.28072	1.38566	1.3015	1.20268	1.09797	1.07962	1.27164	1.38561	1.56966	1.53574	1.39682	1.39731	1.35168
3	10	-/-	4	0.624769	1.05867	1.07975	1.09414	0.917105	0.998942	1.01351	1.05845	0.9251	0.954105	1.07456	0.985765	NaN	NaN	NaN	1.64758	1.60527	1.67376	1.77147	1.46477	1.60909	1.55968	1.66348	1.51512	1.55782	1.57049	1.45562	1.49957	1.59118	1.51895	1.28936	1.48578	1.32897	1.26593	1.18455	1.19381	1.1301	1.22416	1.2746	1.21136	1.24871	1.4187	1.2909	1.28185	1.29811	1.41334
3	10	-/-	5	0.230924	0.936342	1.04048	0.901044	0.899593	1.02107	1.13377	1.01871	1.13104	1.06712	0.998617	0.992696	NaN	NaN	NaN	1.28639	1.2406	1.21012	1.19112	1.04288	1.04231	1.08112	1.10052	0.949635	1.05563	0.996215	0.940241	1.11694	0.995299	1.02894	1.06037	1.00017	0.900704	0.917668	0.842509	0.922047	0.969914	0.87536	0.994103	0.806313	0.864294	0.899897	0.762882	0.812925	0.844182	1.02003
3	10	-/-	6	-0.0503927	1.07735	1.1566	1.00457	0.947998	1.01993	0.987844	1.22407	0.93001	1.01002	1.09639	0.994941	NaN	NaN	NaN	1.02666	1.00216	0.956441	1.2314	1.12142	1.13715	1.07818	1.04385	0.963467	1.06759	0.996796	0.966712	0.953424	1.01061	0.907397	1.04387	1.08437	0.914054	0.859001	0.94805	0.986949	1.08108	0.955404	1.06126	1.11538	1.0045	1.09875	1.09334	1.2104	1.20196	1.13127
3	10	-/-	7	0.024241	1.04962	0.992106	1.02089	1.12258	0.896879	1.01877	0.998824	1.08265	1.08098	1.0173	0.965741	NaN	NaN	NaN	0.979832	1.12909	1.04798	1.00148	1.05138	1.0314	1.15915	1.0389	1.0853	1.04947	1.16452	1.08809	1.02424	1.05498	0.938813	1.08158	1.13879	0.996907	1.05525	1.2137	0.987916	1.12418	1.07089	1.0352	1.17721	0.997756	1.09161	1.1479	1.02207	1.1417	1.24151
3	10	-/-	8	0.032618	0.970146	1.02242	0.996758	1.07636	1.08823	1.00609	1.03703	0.970423	0.898643	1.03821	0.989725	NaN	NaN	NaN	1.1307	1.00463	0.993819	1.10504	1.06488	1.11148	1.08471	1.07181	1.01796	1.02807	1.0581	1.16615	1.08219	1.02405	1.08287	1.00395	1.03532	1.13944	1.05221	1.06343	1.00078	1.17937	0.933207	1.06681	1.06919	1.05947	1.05653	1.11505	1.07214	1.16719	1.0116
3	10	-/-	9	0.0756264	1.01621	0.973573	1.09428	1.04174	1.01998	1.09361	0.999024	1.02645	0.919758	0.920516	0.975027	NaN	NaN	NaN	1.07748	1.05758	1.12336	1.09792	1.09151	1.08388	1.17042	1.2497	1.2679	1.15333	1.29185	1.12136	1.19569	1.23942	1.19636	1.20708	1.29271	1.20685	1.07944	1.09697	1.09011	0.981174	1.05997	1.05811	1.111	1.21293	1.06272	1.1614	1.15557	1.13073	1.09342
3	11	+/-	1	0.733242	0.976563	0.934382	0.890396	0.978774	0.88245	0.978836	1.01147	1.07164	1.31101	1.13383	1.1957	NaN	NaN	NaN	1.75958	1.84325	1.6477	1.76564	1.58019	1.55782	1.53153	1.31052	1.39921	1.24838	1.40984	1.34106	1.23238	1.35367	1.40482	1.23691	1.30549	1.11318	1.07979	1.13646	1.01351	1.11643	1.04937	0.95123	0.840513	0.935462	0.98846	0.992998	1.11352	0.977105	1.0541
3	11	+/-	2	0.292321	1.05193	0.810652	0.854649	1.04287	0.946763	1.09123	1.08039	1.09701	1.03357	1.02282	1.22712	NaN	NaN	NaN	1.2274	1.45196	1.20716	1.20264	1.22863	1.06764	1.35227	1.22164	1.23519	1.14925	1.30966	1.19684	1.25843	0.957976	1.03039	1.26058	1.13198	1.15757	1.09527	1.1987	1.06805	1.14004	1.26858	1.20576	1.09335	1.06965	0.996815	1.04139	0.868854	1.04346	0.969421
3	11	+/-	3	0.126223	1.08827	1.083	1.0409	1.06355	1.0167	1.00646	0.996596	0.927723	0.991603	0.894951	1.04119	NaN	NaN	NaN	1.12757	1.12739	1.15664	1.0541	1.16191	1.13962	1.08673	1.10644	1.12866	1.05862	1.15012	1.05229	1.01682	1.11329	1.03871	0.956764	0.983581	1.02143	0.984892	1.00076	0.913944	0.968977	0.96938	0.929374	0.919916	0.954563	0.921163	0.931361	0.862702	0.979808	0.923794
3	11	+/-	4	0.257593	0.946151	0.959652	0.991964	1.02928	1.00347	1.04331	0.989996	1.06022	1.00662	1.01833	0.997639	NaN	NaN	NaN	1.23274	1.31093	1.2438	1.3873	1.20733	1.25786	1.22879	1.18718	1.14041	1.1695	1.13123	1.15868	1.19315	1.18373	1.19041	1.21212	1.17391	1.04562	1.17778	1.11471	1.08093	1.08183	1.06004	1.18898	1.13418	1.14922	1.10927	1.20457	1.10735	1.09495	1.21955
3	11	+/-	5	1.63282	1.02211	0.992091	1.00087	1.00132	0.996977	1.02791	1.06764	1.00275	1.0211	0.961069	0.969848	NaN	NaN	NaN	2.45484	2.66046	2.8113	2.71663	2.56606	2.36681	2.33862	2.18641	2.03647	2.06815	1.85598	1.8758	1.75409	1.70441	1.70383	1.55509	1.46595	1.45052	1.41698	1.33889	1.32603	1.1964	1.20692	1.14161	1.30905	1.23277	1.23484	1.15289	1.12319	1.1049	1.27048
3	11	+/-	6	0.351877	1.00732	1.03776	1.02293	1.0067	1.00025	0.995634	1.03805	1.0161	0.946057	1.04018	0.98713	NaN	NaN	NaN	1.33798	1.38293	1.36801	1.34017	1.33178	1.44671	1.28728	1.40532	1.30649	1.43171	1.32266	1.15255	1.23633	1.1739	1.20608	1.18492	1.22113	1.29584	1.14328	1.21433	1.07378	1.10509	1.18902	1.03238	1.06297	1.02263	1.02395	0.978681	1.04645	1.01519	1.07762
3	11	+/-	7	1.25292	0.828562	0.804471	0.942942	1.00012	1.02843	1.03195	1.07582	1.13461	1.1205	1.0707	1.10835	NaN	NaN	NaN	2.23913	2.38845	2.14261	2.24101	2.09376	2.12061	2.08162	1.89292	1.66257	1.77485	1.73152	1.36802	1.38261	1.31957	1.11701	1.05041	1.07269	1.20245	1.10507	1.08609	1.11793	1.24808	1.20678	1.16926	1.27659	1.13751	1.11764	1.07605	1.10932	1.02237	1.14746
3	11	+/-	8	0.943328	1.02785	1.12796	1.01339	0.980944	1.01268	0.900399	0.984541	0.939405	1.0088	1.04446	1.00636	NaN	NaN	NaN	1.92178	2.11307	1.80726	1.73066	1.85515	1.76338	1.70422	1.72225	1.66653	1.67076	1.51787	1.61494	1.49615	1.40593	1.53006	1.49497	1.38823	1.36926	1.5172	1.26453	1.37032	1.38287	1.29027	1.36982	1.38742	1.39086	1.30631	1.1671	1.18217	1.16447	1.17739
3	11	+/-	9	0.174164	0.92153	1.07358	1.03147	0.971306	0.943762	1.00869	0.969406	1.06012	1.1317	0.937469	1.02164	NaN	NaN	NaN	1.18766	1.19776	1.15178	1.08663	1.08043	1.15924	1.08119	1.07265	0.971389	0.963723	0.967323	1.00834	1.08887	0.993482	0.980968	1.01907	1.03243	1.02823	0.966347	0.866765	0.993732	0.996882	1.00348	0.995003	0.956964	1.01244	1.07392	0.961823	1.00021	0.960737	0.924213
3	11	+/-	10	0.0364349	0.833133	0.972747	1.03983	0.995692	1.08322	1.02602	1.04204	0.917895	0.969524	1.11369	1.16663	NaN	NaN	NaN	1.04867	0.979586	1.07919	1.02492	0.924349	0.888464	0.927452	1.01667	0.917695	0.899705	0.974276	1.03874	0.996499	1.06171	1.24291	1.12505	1.15772	1.17071	1.22155	1.00618	1.21179	1.07343	1.03253	1.08676	1.08204	0.997224	0.996724	1.00302	0.98125	1.08162	1.03984
3	11	+/-	11	0.256415	1.02622	1.01447	0.973486	1.06478	1.13011	0.972572	0.984652	1.02192	0.90456	0.919868	1.07446	NaN	NaN	NaN	1.21719	1.33463	1.22122	1.11069	1.20328	1.22878	1.0438	1.24023	1.04203	1.05709	1.16055	1.03875	0.936284	1.17652	1.16112	1.11025	1.16217	1.06334	1.21023	1.1681	1.21218	1.10781	0.958226	1.24317	1.03294	1.10375	1.1057	1.19763	1.04875	1.18338	1.26865
3	11	+/-	12	0.762917	1.05866	1.13701	0.950694	1.16534	1.16986	1.02571	1.13172	0.970255	1.04157	1.00979	0.963733	NaN	NaN	NaN	2.04296	1.83763	1.60634	1.67217	1.99122	1.6842	1.59926	1.75536	1.85404	1.54751	1.3827	1.57012	1.61526	1.48495	1.23132	1.23576	1.35565	1.26876	1.53661	1.32204	1.27813	1.33112	1.26392	1.20707	1.39916	1.20275	1.26617	1.31235	1.05151	1.1632	1.36696
3	11	+/-	13	-0.102341	1.00132	1.0425	0.965199	1.00497	0.99893	1.03235	1.0136	1.02177	1.05674	1.09832	0.997768	NaN	NaN	NaN	1.01639	0.974552	0.772739	0.882032	0.800195	0.97016	1.00743	0.881263	0.898034	0.93003	0.951603	0.990737	0.960237	0.895776	0.877968	0.896293	0.922171	1.0388	0.893916	0.931326	0.933276	0.969131	0.849132	0.949981	0.935068	0.987746	0.964211	0.901321	1.08145	0.948683	0.947318
3	11	+/-	14	0.385712	1.01123	1.05661	1.04651	0.852604	1.06609	0.954766	1.11938	0.905861	0.978568	1.04207	1.1474	NaN	NaN	NaN	1.42824	1.3922	1.3468	1.32204	1.20034	1.36475	1.57217	1.24241	1.33685	1.27439	1.37557	1.17056	1.20139	1.42551	1.47198	1.23233	1.33489	1.24249	1.17956	1.21533	1.24026	1.01921	1.17006	1.34695	1.09525	1.08822	1.06937	1.30445	1.49235	1.10544	1.17259
3	12	+/-	1	1.41083	0.973778	0.966407	0.903994	0.987347	0.937563	0.964741	0.97609	1.00868	1.09142	1.0776	1.12648	NaN	NaN	NaN	2.30601	2.56334	2.32942	2.24356	2.20396	2.24404	2.28193	1.93029	1.95472	1.84205	1.67032	1.53411	1.44568	1.33446	1.32676	1.37911	1.30938	1.31168	1.26912	1.30147	1.19692	1.33566	1.32303	1.38787	1.43619	1.26477	1.42355	1.34781	1.42713	1.38383	1.33401
3	12	+/-	2	-0.0209113	1.07606	0.973109	1.00262	1.02758	1.01922	1.00271	0.994711	1.03106	1.13987	0.944975	1.04293	NaN	NaN	NaN	1.04344	0.98085	0.976559	1.10505	1.05179	1.13149	1.03494	1.13782	1.03714	1.06469	1.06632	0.993761	1.01776	1.09621	0.948706	0.831198	1.06026	0.995213	1.00507	1.00395	0.960165	0.909012	0.889832	0.9853	0.96204	0.98173	0.980603	1.00604	1.09356	1.0971	1.10423
3	12	+/-	3	0.447606	0.950725	0.924112	0.902409	1.09287	1.07254	0.960459	1.00946	1.03902	0.969779	1.046	1.10001	NaN	NaN	NaN	1.4822	1.31627	1.53456	1.44171	1.4249	1.40875	1.39307	1.35113	1.36844	1.37384	1.50328	1.33291	1.68022	1.61956	1.51862	1.46963	1.47989	1.47989	1.38289	1.32891	1.42885	1.32301	1.28731	1.32141	1.27389	1.31292	1.28222	1.18024	1.22945	1.16453	1.13405
3	12	+/-	4	0.339236	1.09109	1.10666	1.01219	0.966749	1.00178	0.987204	1.04107	0.998124	0.992606	1.04591	0.946676	NaN	NaN	NaN	1.35501	1.33355	1.40216	1.57678	1.45606	1.46315	1.71046	1.57708	1.44886	1.60134	1.41484	1.29688	1.47323	1.34935	1.3059	1.42226	1.38481	1.27377	1.22218	1.32002	1.25549	1.27172	1.27643	1.37858	1.26641	1.23399	1.24751	1.20822	1.21792	1.235	1.27954
3	12	+/-	5	0.773553	1.06336	1.03217	0.92788	0.864226	0.977969	0.962707	0.931299	1.02579	1.05121	1.1097	1.16204	NaN	NaN	NaN	1.69462	1.86759	1.74235	1.93476	2.08139	2.13706	1.81821	1.9068	1.89901	1.81175	1.82248	1.7182	1.6183	1.61994	1.6145	1.34907	1.45281	1.31859	1.3276	1.4722	1.38845	1.29703	1.30966	1.30768	1.23438	1.32078	1.25122	1.21814	1.3235	1.23192	1.19676
3	12	+/-	6	0.670649	0.993789	0.92823	1.10486	1.03831	0.982859	0.993552	0.986959	0.9901	1.03614	0.963751	1.04842	NaN	NaN	NaN	1.60613	1.77936	1.63202	1.46898	1.63735	1.70472	1.59971	1.53834	1.24406	1.50297	1.34559	1.3086	1.1992	1.36371	1.47884	1.38319	1.41689	1.36343	1.46707	1.30498	1.38362	1.24145	1.37022	1.39545	1.28907	1.21659	1.13547	1.12097	1.12082	1.14328	1.23202
3	12	+/-	7	-0.208671	0.902985	0.97854	0.98342	0.988842	1.02612	1.03219	1.01347	1.06888	0.995464	1.06157	1.06853	NaN	NaN	NaN	0.789948	0.798298	0.801185	0.783966	0.823694	0.799787	0.795291	0.746012	0.737053	0.797171	0.780698	0.848797	0.833913	0.820814	0.860625	0.807311	0.813091	0.863692	0.950331	1.01857	0.967668	0.983023	0.926073	0.919101	0.964096	0.993292	0.946216	0.989488	1.00652	0.935376	0.977961
3	12	+/-	8	0.454532	1.01984	0.963598	0.957986	1.07497	1.0511	0.989384	0.979651	0.970756	0.961729	0.996775	1.09977	NaN	NaN	NaN	1.41546	1.5108	1.42707	1.2188	1.23961	1.15998	1.16981	1.15688	1.04141	1.12574	1.18464	1.1631	1.1745	1.15418	1.18927	1.24382	1.23077	1.16743	1.17108	1.17959	1.20215	1.26992	1.22504	1.26144	1.24397	1.18702	1.15756	1.1284	1.13119	1.14543	1.2207
3	12	+/-	9	-0.039706	0.989061	0.992182	1.02639	1.04409	1.01676	0.978788	0.980469	1.01023	0.999686	1.06064	0.985931	NaN	NaN	NaN	0.965824	0.967455	0.977092	1.03785	1.07754	0.999855	0.945852	0.94973	0.956357	0.958581	1.06608	1.02309	1.00623	0.971025	0.954773	0.958527	1.10018	1.02983	1.00991	1.06198	1.10926	0.996869	1.02035	1.03467	1.005	1.00353	1.04971	0.981195	1.04058	1.06225	1.07152
3	12	+/-	10	0.596105	1.04264	0.979371	0.940262	1.00096	0.998572	0.943727	1.05588	1.02885	1.1031	0.975003	1.03929	NaN	NaN	NaN	1.67645	1.47107	1.66131	1.46829	1.53735	1.49949	1.63499	1.635	1.37017	1.45095	1.34416	1.45745	1.54055	1.47157	1.32814	1.34901	1.38639	1.35292	1.3159	1.46528	1.38522	1.40186	1.42344	1.33334	1.28535	1.32038	1.30239	1.27771	1.23327	1.21786	1.20799
3	12	+/-	11	0.851034	1.0082	1.05759	1.02149	1.01805	1.01339	1.01105	1.072	1.00442	0.982255	1.01968	1.01214	NaN	NaN	NaN	1.64791	1.99478	1.97285	2.06288	1.71139	1.73817	1.87155	1.71723	1.84651	1.41062	1.55533	1.58407	1.4705	1.5664	1.37682	1.48435	1.3307	1.25469	1.33711	1.26821	1.18414	1.35485	1.15661	1.2568	1.22081	1.19716	1.15238	1.21631	1.26709	1.19612	1.2253
3	12	+/-	12	0.0743967	1.04625	0.963818	1.01647	1.03173	1.00287	0.997348	0.998848	0.981746	1.0234	1.00976	1.01149	NaN	NaN	NaN	1.12959	1.03781	1.07747	1.10469	1.09891	1.16224	1.11249	1.07813	1.14966	1.09645	1.21746	1.15688	1.12371	1.18814	1.04103	1.1083	1.09582	1.1287	1.03345	1.05044	1.01161	1.08315	1.05828	1.05554	0.970552	1.06672	1.06525	1.06743	1.06964	0.983701	0.995533
3	12	+/-	13	0.938702	0.895025	1.11153	0.916517	1.07308	1.10083	1.17854	1.00461	1.01087	1.06477	0.993027	0.969651	NaN	NaN	NaN	1.93048	2.02204	1.96823	1.96599	1.9281	1.99426	1.94379	1.64865	1.48298	1.44447	1.56548	1.50484	1.59311	1.6363	1.44587	1.46339	1.42861	1.48319	1.32714	1.20806	1.27989	1.3813	1.11843	1.2593	1.28155	1.13862	1.16851	1.32885	1.21123	1.0058	1.1764
3	12	+/-	14	-0.170613	1.04357	1.11826	1.0854	1.07031	1.02501	0.963397	1.03454	0.97241	0.964111	0.895648	0.976767	NaN	NaN	NaN	0.703259	0.87553	0.961169	0.896312	0.984176	1.03725	1.02668	1.07377	1.05391	1.10377	1.03705	1.06597	0.99104	1.03251	1.00907	1.06412	1.08513	1.12884	1.052	1.04858	0.979235	1.04502	1.09884	1.01104	1.0522	1.06884	1.15238	1.0973	1.05225	1.10232	1.06973
3	12	+/-	15	0.0300646	1.05618	0.981369	1.02512	1.01962	0.976575	1.02283	1.01216	1.02257	0.956743	1.12688	0.990033	NaN	NaN	NaN	1.02072	1.0199	1.10959	1.25607	1.18093	1.15027	1.19827	1.04723	1.15317	1.15878	1.0554	1.0847	1.10588	1.05912	0.986819	0.958912	1.08342	1.00101	0.938614	0.94844	1.02326	0.982144	0.942344	0.996379	0.862448	0.954111	1.01466	0.955909	0.981756	0.907801	0.919158
3	12	+/-	16	0.211185	1.02727	1.03838	1.04166	0.972585	0.96019	0.981343	0.977512	1.01244	0.967567	1.01479	1.05985	NaN	NaN	NaN	1.13689	1.26636	1.22843	1.21874	1.20334	1.21274	1.12561	1.18266	1.2081	1.18474	1.19786	1.20864	1.14619	1.13316	1.17031	1.19851	1.15139	1.1988	1.15509	1.13759	1.13618	1.15531	1.04955	1.07319	1.06829	1.05335	1.0014	1.05671	0.968239	1.00282	0.986471
3	12	+/-	17	0.737264	1.04323	1.0502	0.854893	0.955951	1.04102	1.14838	1.05609	0.880634	1.19971	1.08293	1.01673	NaN	NaN	NaN	2.00124	1.6219	1.68256	1.22303	1.26254	1.22099	1.35017	1.30594	1.11031	1.05169	1.05333	1.26959	1.18505	1.21606	0.937121	0.961375	0.92884	1.17031	1.13547	0.870785	1.109	1.01941	0.947172	1.15584	1.12071	1.06529	1.14205	0.974054	1.02884	0.998604	1.06632
3	12	+/-	18	0.843028	0.966102	1.0231	1.05256	1.1019	0.954877	1.02806	0.972698	1.02324	1.06333	1.08388	1.05457	NaN	NaN	NaN	1.70642	1.84674	2.05685	2.2421	1.90708	2.05543	2.13742	2.12159	1.75401	1.94528	2.01695	1.79353	1.84859	1.72809	1.73457	1.59171	1.65574	1.81513	1.6899	1.89861	1.72668	1.65041	1.64025	1.63034	1.56666	1.67934	1.45008	1.49525	1.42444	1.63313	1.5078
3	12	+/-	19	0.0383001	1.03617	0.990479	1.0872	1.00071	0.907703	0.955949	1.04722	1.1296	1.12164	0.956908	0.988892	NaN	NaN	NaN	1.17388	1.09887	0.91222	1.02991	1.06356	0.938884	1.03368	0.920237	0.899582	0.971348	0.896418	1.00729	1.00385	1.09581	0.975496	1.02778	0.835232	1.21596	1.04158	0.998924	0.947542	1.17197	0.916393	1.07569	0.944349	1.03293	0.906573	0.959058	1.0168	0.862792	0.976714
3	12	+/-	20	0.473445	1.04139	0.983892	1.03997	0.98786	1.01613	1.03695	1.05206	1.02227	0.964287	0.944417	1.10882	NaN	NaN	NaN	1.59027	1.5425	1.31434	1.37248	1.3553	1.3886	1.32825	1.26284	1.20565	1.21343	1.34988	1.16353	1.15465	1.30593	1.27394	1.16815	1.06065	1.17241	1.19478	1.02949	1.04175	1.09796	1.14255	1.09346	1.15768	1.16398	1.09954	1.08745	1.12679	1.16786	1.0875
3	12	+/-	21	1.61667	1.00828	0.924265	0.960333	0.992046	0.982997	1.01325	1.00663	1.05242	1.09623	1.08362	0.964088	NaN	NaN	NaN	2.51161	2.75303	2.62139	2.41375	2.46069	2.18557	1.98531	1.69167	1.53317	1.59177	1.52126	1.4753	1.34069	1.36179	1.15522	1.1079	1.24683	1.12449	1.24855	1.08565	1.09587	1.11502	1.03839	1.1853	1.25273	1.09759	1.11997	1.2403	1.09731	1.2136	1.12897
3	12	+/-	22	0.161941	1.00164	1.06491	1.03886	1.03108	0.989772	1.08467	1.04492	0.982606	0.954878	1.06878	0.978615	NaN	NaN	NaN	1.16479	1.21123	1.18843	1.20736	1.15667	1.0277	1.13263	0.969313	1.18668	1.05522	1.10795	1.07587	1.11822	1.10189	1.1069	1.09341	1.24593	1.10423	1.11463	1.20077	1.0788	1.04131	1.05151	1.09545	1.0908	1.09724	1.13432	1.23058	1.15894	1.1042	1.02378
3	12	+/-	23	0.00162235	1.04092	0.988862	1.03195	0.982245	1.11639	1.08705	0.913266	0.982019	0.956948	0.973863	1.05482	NaN	NaN	NaN	1.00137	0.94066	1.08489	1.02165	0.992654	1.02086	1.09307	1.0693	1.01889	1.05287	1.2264	1.12684	0.948002	0.960793	1.10907	1.08852	1.12282	1.07626	1.04712	1.16921	1.2019	1.16271	0.969198	1.11138	1.02314	1.01893	1.02316	1.0129	1.07159	1.05643	1.12876
3	12	+/-	24	1.63962	1.09337	1.01928	1.08669	1.00791	1.10871	0.948071	1.00287	1.00975	1.02427	0.944729	0.881844	NaN	NaN	NaN	2.52277	2.89587	2.57391	2.66075	2.59496	2.41582	2.27907	2.42652	2.08202	1.84664	1.81368	1.73758	1.48407	1.40999	1.36238	1.30921	1.36664	1.29065	1.19167	1.21568	1.26148	1.17694	1.24561	1.2095	1.3122	1.24496	1.2901	1.17455	1.19269	1.19599	1.16455
3	12	+/-	25	0.0613371	1.01472	1.04791	0.969483	1.07675	0.977824	1.03373	1.07195	0.991346	0.972009	0.944794	1.0048	NaN	NaN	NaN	1.06116	1.02679	1.12621	1.04192	1.07993	1.00673	1.01862	1.06625	1.02239	1.01943	1.08785	1.11229	1.06323	1.1003	1.07936	0.971959	1.08242	1.1364	1.04616	0.995449	1.07217	1.07038	1.04391	1.08837	1.09829	1.04151	1.03067	0.996716	1.06614	1.05826	1.02556
3	12	+/-	26	1.05813	0.87728	0.857783	1.05966	1.07709	0.949864	1.01445	1.02722	1.07995	1.09417	1.05229	0.971266	NaN	NaN	NaN	1.96895	1.98389	2.24847	2.22566	2.34908	2.10339	2.20925	2.13294	2.18777	2.13943	2.16283	2.23447	2.12092	2.33226	2.17591	2.20402	2.17351	2.42932	2.43197	2.26819	2.45867	2.64489	2.36398	2.56511	2.35215	2.46964	2.24474	2.05504	1.90288	1.96903	1.74879
3	12	+/-	27	0.409053	1.0411	1.13879	1.13215	0.931189	0.923213	1.05445	0.988474	1.16674	1.12605	0.936852	0.937029	NaN	NaN	NaN	1.41391	1.57975	1.3652	1.28767	1.24005	1.22305	1.16772	1.06603	0.991536	0.889715	0.983189	1.06245	0.990935	0.996308	0.972552	0.978322	0.990701	0.713299	0.936607	0.865367	0.920173	0.799134	0.754617	0.880129	0.869889	0.823858	0.783513	0.8672	0.683889	0.736044	0.898467
3	12	+/-	28	0.204943	1.03712	1.07336	1.10258	1.04572	0.963047	1.02917	0.932436	0.999957	0.969155	0.908494	1.04405	NaN	NaN	NaN	1.21921	1.18153	1.2324	1.18022	1.28451	1.30142	1.32625	1.2639	1.23124	1.31332	1.29032	1.3231	1.23397	1.17711	1.25021	1.15016	1.15165	1.20405	1.12099	1.11044	1.13346	1.10049	1.20355	1.20838	1.10865	1.21189	1.16581	1.15344	1.2828	1.23958	1.1125
3	12	+/-	29	0.320705	0.998152	1.10506	1.05135	0.987167	0.944691	1.01399	1.11815	1.08386	1.07849	1.0343	0.963834	NaN	NaN	NaN	1.31618	1.41823	1.35226	1.36326	1.32554	1.31105	1.34784	1.19632	1.08406	1.2347	1.27057	1.28194	1.36906	1.19048	1.18916	1.19357	1.01971	1.24518	1.07017	1.06709	1.1711	1.24059	1.19193	1.09084	1.07892	1.07986	1.06119	1.09341	1.12754	1.0818	1.18321
3	12	+/-	30	0.046737	0.960983	0.955375	0.985032	1.05879	0.985991	1.02212	1.08871	1.08553	1.07261	0.972916	0.985346	NaN	NaN	NaN	1.18698	0.954009	1.05564	1.0088	1.00252	0.844393	0.865395	0.810961	0.790923	0.822232	0.797703	0.763661	0.834761	0.78684	0.983006	0.892578	0.900541	0.927386	0.999929	0.899274	0.923713	0.909866	0.99653	0.964802	1.16301	1.19295	1.16016	1.2486	1.3214	1.22743	1.20093
3	13	+/-	1	0.734119	0.981651	1.01992	1.01752	1.07857	1.05769	1.01615	0.998839	0.93702	0.981875	0.96453	0.971936	NaN	NaN	NaN	1.75453	1.78304	1.68091	1.67449	1.66274	1.51754	1.52924	1.46223	1.44506	1.37829	1.42195	1.28755	1.29891	1.2864	1.24115	1.2684	1.16212	1.22721	1.16326	1.21935	1.17853	1.15436	1.21546	1.21064	1.13049	1.15137	1.12322	1.06105	1.08492	1.11389	1.14682
3	13	+/-	2	0.802671	1.10634	1.03619	0.919852	1.03252	0.995578	0.970458	1.01647	1.02751	1.06543	1.05364	0.937692	NaN	NaN	NaN	1.81129	1.87225	1.79166	1.56214	1.65288	1.5951	1.64891	1.5475	1.46356	1.40041	1.46908	1.51851	1.35528	1.46201	1.37226	1.31902	1.16845	1.31121	1.1628	1.2683	1.14317	1.13275	1.18082	1.14186	1.10901	1.11844	1.09902	1.12847	1.1348	1.08276	1.08111
3	13	+/-	3	0.128617	1.04922	1.01559	0.984703	1.07474	0.94113	0.912749	1.02196	1.00848	0.967082	0.965431	1.10411	NaN	NaN	NaN	1.12065	1.13455	1.11298	1.03213	1.19657	1.05702	1.13955	1.06951	1.08696	1.0718	1.14125	1.0688	1.10704	1.14195	1.02666	1.14312	1.08965	1.24467	1.07324	1.13796	1.07558	1.19154	1.123	1.13388	1.00782	1.02953	1.07677	1.06291	1.03024	1.0295	1.06726
3	13	+/-	4	0.925073	0.984902	1.01091	0.984252	0.99624	1.00152	1.02142	0.953538	0.989464	1.14058	1.0147	1.02739	NaN	NaN	NaN	1.74841	2.04897	2.0071	1.71684	1.60107	1.73254	1.66269	1.49635	1.60239	1.33069	1.3429	1.33709	1.25267	1.24969	1.20428	1.14845	1.15858	1.18845	1.14771	1.2903	1.29459	1.36872	1.36449	1.3095	1.18686	1.21111	1.18761	1.35568	1.24859	1.32417	1.15631
3	13	+/-	5	0.737116	1.06708	0.962667	1.1585	0.993417	1.06355	0.980647	0.908801	0.952023	1.00954	0.978642	1.05742	NaN	NaN	NaN	1.82755	1.70686	1.69939	1.53501	1.49084	1.66135	1.40471	1.52381	1.37334	1.47471	1.31862	1.39482	1.3458	1.19486	1.18305	1.09629	1.06856	1.06946	1.0607	1.11577	1.07922	1.05017	0.984728	1.18186	1.02325	1.05963	1.05484	1.0561	1.20505	1.10986	1.10147
3	13	+/-	6	0.627728	0.946152	0.956963	0.988349	1.0071	0.958118	0.991977	0.955282	1.00721	1.0303	1.02329	1.14478	NaN	NaN	NaN	1.64845	1.62249	1.57166	1.37089	1.35757	1.32745	1.28693	1.28279	1.25831	1.32287	1.13165	1.16114	1.06342	1.12418	1.06623	1.05511	1.15432	1.11843	1.06563	1.15125	1.0982	1.13139	1.16977	1.0756	1.02887	1.01497	1.02906	1.00983	1.09126	1.02604	1.01987
3	13	+/-	7	0.208141	0.965028	1.15664	1.03059	1.0164	0.999398	0.9396	1.01438	1.23575	1.02179	0.978882	1.03765	NaN	NaN	NaN	1.3359	1.24531	1.15074	1.0216	1.20801	1.18257	1.31674	1.06017	1.25096	1.42354	1.27467	0.997628	1.32996	1.25202	1.04768	1.20554	1.19235	1.19358	1.18317	1.03365	1.1737	1.3451	1.06811	1.1084	1.04618	0.961896	0.889567	1.07391	1.07901	1.1318	1.17392
3	13	+/-	8	0.388987	1.00079	0.985629	0.971077	0.937048	0.930651	1.10335	1.05022	0.939772	0.934068	1.14017	1.09627	NaN	NaN	NaN	1.42425	1.34962	1.39093	1.30759	1.15437	1.20711	1.31065	1.26885	1.18629	1.09623	1.25708	1.22616	1.06996	1.14021	1.25537	1.04583	1.17949	1.0869	1.04366	1.01123	1.11463	0.953974	1.07131	1.08532	1.13312	1.10762	1.0015	1.05363	1.15816	1.16314	1.20239
3	13	+/-	9	0.756464	1.12809	0.931231	1.23642	1.15676	0.872661	1.01115	0.915751	0.95148	1.14716	1.05922	1.03888	NaN	NaN	NaN	1.63321	1.8481	1.91106	1.92704	1.42472	1.23483	1.52869	1.32298	1.37259	1.37578	1.05695	1.28895	1.28973	1.33285	1.39331	1.04039	1.3056	1.27903	1.11044	1.1835	1.21084	1.25555	1.21677	1.22969	1.13558	1.13718	1.37557	1.2498	1.24976	1.11562	1.11562
3	13	+/-	10	0.395192	1.08867	1.00818	1.02989	1.04511	1.15863	0.968925	1.04366	0.942365	0.913665	1.06607	1.06393	NaN	NaN	NaN	1.29756	1.55567	1.4119	1.12438	1.01555	1.17055	1.13143	1.22671	1.11327	1.21783	1.33786	1.23815	1.26621	1.07744	1.06288	1.10981	1.27115	1.16489	1.19544	1.1927	1.07933	1.13099	1.29154	1.35964	1.1166	1.08065	1.17124	1.11136	1.00361	0.986571	0.984848
3	13	+/-	11	0.226178	0.995601	1.0743	0.996863	1.00403	1.03956	1.13185	0.940293	1.01368	1.01839	0.949598	1.01021	NaN	NaN	NaN	1.23597	1.20386	1.28795	1.33237	1.2132	1.31461	1.19997	1.06636	1.33028	1.08273	1.02506	1.17307	1.19415	1.10867	1.10604	1.11763	1.16869	1.12001	1.26011	1.13156	1.23838	1.21987	1.29555	1.15515	1.03073	1.1129	1.03465	1.10607	1.15264	1.08049	1.10106
3	13	+/-	12	0.35909	0.937891	0.975523	0.988248	1.14827	0.981413	0.975728	1.07888	1.02693	1.03595	1.01767	1.1607	NaN	NaN	NaN	1.32709	1.4243	1.37583	1.45952	1.2202	1.17183	1.36145	1.08506	1.12893	0.979535	0.964853	1.1624	1.0814	1.02248	1.09614	1.06741	1.05667	1.00871	0.92478	1.07452	0.998137	0.850133	1.05161	0.96746	1.10738	0.877323	0.919268	1.13718	1.07849	0.986577	0.987672
3	13	+/-	13	0.566003	0.958014	0.91652	0.982094	0.854452	0.879315	1.09867	1.04659	1.00658	1.17436	1.15224	1.15094	NaN	NaN	NaN	1.52001	1.69318	1.50547	1.35608	1.40275	1.39628	1.32271	1.41493	1.38506	1.24249	1.23836	1.07897	1.09345	1.09554	1.10577	1.0554	1.20446	1.28923	1.26586	1.10663	1.10505	1.27265	1.23231	1.09175	1.12013	1.20685	1.01792	1.0909	0.911736	1.04994	1.08628
3	13	+/-	14	0.418874	0.945953	0.806568	0.966195	1.06974	0.88165	1.15241	1.03091	1.08222	1.11977	1.09727	1.0574	NaN	NaN	NaN	1.33579	1.47679	1.48984	1.60739	1.29094	1.48603	1.42236	1.46259	1.2529	1.24444	1.18793	1.46379	1.10133	1.28404	1.16321	1.30037	1.02389	1.21475	1.15663	1.25303	1.21014	0.998954	1.15552	1.2241	1.14819	1.08567	1.21976	1.17234	1.09578	1.24635	1.08186
3	14	+/+	1	0.467915	0.967571	1.14056	0.930092	1.00661	1.00733	0.998762	1.00124	1.14457	0.89241	1.09963	0.990284	NaN	NaN	NaN	1.47787	1.4738	1.5087	1.33198	1.68333	1.45656	1.36403	1.27583	1.28697	1.30192	1.26033	1.41015	1.14666	1.17872	1.33938	1.17626	1.3797	1.22836	1.28924	1.12295	1.25094	1.19536	1.04864	1.09953	1.06801	1.02165	0.982912	1.02015	0.893451	1.06058	1.07224
3	14	+/+	2	0.682286	0.927057	0.905885	0.984794	0.987772	0.91195	1.02494	1.092	1.05656	0.996496	1.07358	1.16114	NaN	NaN	NaN	1.6936	1.62025	1.72132	1.65121	1.53781	1.51315	1.6037	1.45163	1.42914	1.2213	1.31919	1.17378	1.23429	1.11101	1.09285	1.2556	1.19684	1.12882	1.08889	1.10846	1.25462	1.20006	1.18273	1.12891	1.18013	1.16684	1.08798	1.21014	1.11334	1.1001	1.13621
3	14	+/+	3	1.08374	1.09829	1.05147	1.05034	1.02969	0.988389	1.04637	1.01227	1.0028	1.00802	1.07502	1.00609	NaN	NaN	NaN	2.27799	2.27398	1.80806	2.14606	2.44117	2.34734	2.20457	2.14107	1.81416	2.12719	1.92492	2.11458	1.79864	1.79592	1.7266	1.55903	1.85048	1.92531	1.6955	1.52675	1.95359	1.58194	1.55879	1.68901	1.65027	1.58436	1.59049	1.46498	1.5319	1.57882	1.52888
3	14	+/+	4	1.55745	1.03057	1.04991	0.968675	1.0578	1.03187	1.06075	1.01582	0.946394	1.00588	0.965239	0.935479	NaN	NaN	NaN	2.64974	2.59765	2.46483	2.51169	2.2009	2.16479	2.07851	1.92594	1.95374	1.78855	1.73125	1.69569	1.54163	1.63364	1.43466	1.47202	1.40323	1.36569	1.40827	1.38972	1.32622	1.33732	1.36036	1.30011	1.40055	1.28719	1.30022	1.22442	1.24533	1.23108	1.28403
3	14	+/+	5	0.802792	0.917982	1.1473	0.933769	1.09865	1.14031	1.10349	1.12148	1.10831	0.908604	0.940062	1.01251	NaN	NaN	NaN	2.01702	1.82715	1.69018	1.92404	1.8016	1.64789	1.52508	1.6268	1.47305	1.42621	1.41551	1.54005	1.39502	1.3963	1.25975	1.22981	1.55984	1.28027	1.28751	1.3476	1.01948	1.20986	1.15943	1.23616	1.1059	1.10642	1.05865	0.859044	0.873575	0.969924	0.843388
3	14	+/+	6	1.94185	1.05953	0.990918	0.97419	0.996006	1.01489	0.944552	1.07003	0.984938	1.02696	1.02551	1.09475	NaN	NaN	NaN	2.76333	3.2063	2.88218	2.65646	2.3958	2.18045	2.23755	1.89021	1.89302	1.80636	1.63261	1.65607	1.51247	1.52931	1.33918	1.28236	1.30158	1.29809	1.2696	1.26429	1.25724	1.14961	1.03155	1.12461	1.07025	0.997085	1.14648	1.09408	1.19243	1.12054	1.14815
3	14	+/+	7	2.31736	1.04773	0.950608	0.937721	0.927754	0.919767	1.07172	1.04055	1.0244	1.05301	1.06439	1.06765	NaN	NaN	NaN	3.21814	3.58893	3.15631	3.07609	2.91191	2.76176	2.58135	2.54584	2.19101	1.98598	1.94294	1.73662	1.76866	1.60711	1.67656	1.55429	1.54181	1.47184	1.39287	1.39961	1.24456	1.22625	1.25386	1.21	1.19506	1.25631	1.2645	1.23843	1.17617	1.26243	1.15981
3	14	+/+	8	1.6802	0.96019	0.947065	0.911155	0.917018	1.00174	0.9475	1.04278	1.11662	1.04381	1.13702	1.09341	NaN	NaN	NaN	2.80525	2.63017	2.61266	2.34491	2.15697	2.01082	2.01856	1.78725	1.67402	1.636	1.54893	1.51547	1.53407	1.57054	1.61094	1.45885	1.40171	1.40014	1.45852	1.29833	1.20028	1.35526	1.29402	1.29818	1.23212	1.23546	1.2256	1.2575	1.27362	1.2131	1.24573
3	14	+/+	9	0.677015	0.97548	0.931048	0.984799	0.976657	1.03243	0.999014	0.997348	1.03616	1.06016	1.05078	1.03355	NaN	NaN	NaN	1.75799	1.74731	1.53891	1.67897	1.57696	1.67736	1.62154	1.33744	1.42539	1.47155	1.43651	1.33728	1.3912	1.31837	1.27501	1.14409	1.19494	1.22319	1.16065	1.13041	1.09781	1.08161	1.20445	1.08062	1.07906	1.00347	1.05375	0.996779	1.02673	1.05559	1.13271
3	14	+/+	10	0.956185	1.03686	0.99629	1.06193	0.98682	0.930956	0.916349	1.01445	0.987352	1.02244	1.03113	1.11915	NaN	NaN	NaN	1.97494	1.98815	1.90084	1.90414	1.77247	1.74963	1.69467	1.66938	1.38583	1.44283	1.32611	1.30625	1.29612	1.34631	1.19062	1.29589	1.26999	1.21132	1.01569	1.07624	1.111	1.13714	1.0743	1.10719	1.00865	1.05328	1.02359	1.03028	1.19101	1.01688	1.06961
3	14	+/+	11	1.01764	0.911602	1.03616	1.02316	0.969638	1.07046	1.08052	1.05497	1.05882	1.05318	0.960598	1.0708	NaN	NaN	NaN	1.64282	2.05567	2.42017	2.00598	2.34618	2.03415	2.1176	1.81688	1.61246	1.55132	1.73415	1.36623	1.78435	1.57459	1.34257	1.30991	1.23384	1.51214	1.31569	1.2758	1.16925	1.02706	1.22116	1.13286	1.12228	1.02764	1.05321	1.09206	1.02252	1.16592	1.10137
3	14	+/+	12	0.358666	0.942368	1.07849	0.988601	1.08258	1.13129	0.981361	1.01522	0.984805	0.967375	1.05758	0.952544	NaN	NaN	NaN	1.30207	1.42186	1.42097	1.40099	1.49308	1.35377	1.48846	1.26047	1.23082	1.33123	1.16973	1.31817	1.23057	1.23469	1.09142	1.14465	1.14425	1.06212	1.05478	1.19354	1.05231	0.955955	1.08374	1.01747	1.11743	1.0995	1.14597	1.04081	1.13762	1.09259	1.05529
3	14	+/+	13	0.233044	0.952097	0.980915	0.905627	0.919278	0.979963	1.01713	1.15308	1.05263	0.994674	1.09577	1.13383	NaN	NaN	NaN	1.09797	1.17945	1.43705	1.35532	1.30858	1.27842	1.24841	1.2864	1.13493	1.33551	1.23923	1.22648	1.18389	1.22278	1.06226	0.981526	1.00388	1.02193	0.956308	0.903654	0.983689	1.00807	0.98592	1.00943	1.04434	0.920581	1.00257	0.975551	0.998515	1.0377	0.890214
3	14	+/+	14	0.282489	0.989788	1.15298	0.976756	1.08238	1.0226	1.06838	1.05421	0.97891	1.01831	1.01843	1.06869	NaN	NaN	NaN	1.06094	1.44456	1.45078	1.47635	1.58901	1.78319	1.62648	1.35402	1.18201	1.44706	1.37209	1.21651	1.27055	1.14782	1.2223	0.996432	1.09878	0.962223	0.935381	0.884147	0.975084	0.83071	0.977527	0.942042	0.935601	0.865571	0.860701	1.03103	0.904188	0.906977	1.197
3	14	+/+	15	0.013654	0.965081	1.0038	0.933246	0.957543	1.18308	1.18975	0.989959	0.977235	1.09727	1.05078	0.976953	NaN	NaN	NaN	0.87669	1.09161	1.17699	1.31482	1.33753	1.2765	1.30388	1.0783	1.04114	1.08751	1.2298	1.02907	1.06812	0.968946	0.983907	0.924902	0.975451	0.880688	1.0131	0.806936	0.817541	0.941494	0.949244	0.844989	0.832314	0.83194	0.869011	0.818226	0.854526	0.846484	0.865402
3	15	-/-	1	0.118533	0.997513	1.06256	0.982716	1.00053	1.0378	1.01344	1.00781	1.02477	1.01887	0.934017	0.950305	NaN	NaN	NaN	1.15641	1.11037	1.11282	1.0091	0.998133	1.02429	0.915833	0.975465	0.975459	0.986411	0.984378	1.03181	1.06699	1.04159	1.02578	1.12066	1.02794	0.945324	1.03699	0.915385	1.01598	0.983154	0.984474	0.930009	0.91915	0.887625	0.892325	0.893138	0.900846	0.907268	0.980141
3	15	-/-	2	-0.0504855	1.02519	0.994528	0.969995	1.04022	1.01709	1.0026	1.06607	1.07227	0.932746	0.915725	0.968242	NaN	NaN	NaN	1.01082	0.925253	0.923399	1.03244	0.94975	1.11842	0.857717	1.06332	1.06817	1.17231	1.26884	1.44005	1.44086	1.33471	1.67774	1.4968	1.63803	1.41554	1.39717	1.26112	1.23217	1.20791	1.15918	1.26311	1.20108	1.13531	1.29105	1.23361	1.21453	1.02847	1.04718
3	15	-/-	3	1.58469	0.892318	0.942624	1.00541	1.00795	1.05265	0.995634	0.996983	1.06631	1.01315	1.05617	1.02785	NaN	NaN	NaN	2.60088	2.52385	2.6381	2.48171	2.1371	2.1	1.87547	1.92797	1.72521	1.76878	1.67841	1.60975	1.50843	1.52453	1.39443	1.40716	1.27204	1.27302	1.28631	1.20789	1.18943	1.21626	1.23131	1.23153	1.16123	1.20235	1.21143	1.12841	1.15454	1.16242	1.09005
3	15	-/-	4	0.492929	0.99537	0.944152	0.983298	0.964586	0.961439	0.99463	1.00595	0.986112	1.07481	1.07067	1.03199	NaN	NaN	NaN	1.53128	1.50785	1.43396	1.31152	1.25207	1.12914	1.1253	1.12418	1.09276	1.1705	1.12595	1.07507	1.12672	1.02852	0.98063	1.07709	1.092	1.12178	1.17283	1.28926	1.20373	1.12544	1.10508	0.989304	0.988346	0.968346	0.941564	0.984645	0.975205	0.965717	0.985106
3	15	-/-	5	0.300972	0.97773	1.01781	1.06167	1.03719	1.02345	0.950242	0.998686	0.963148	1.04112	0.972491	1.01214	NaN	NaN	NaN	1.35549	1.22834	1.33214	1.39941	1.31881	1.27675	1.22161	1.24264	1.22882	1.11912	1.16966	1.08034	1.06653	1.12302	1.09836	1.16726	1.07261	1.12415	1.14072	1.16964	1.01953	0.997005	1.03982	0.991997	0.954065	0.943111	0.924471	0.93315	1.01203	0.992203	1.05376
3	15	-/-	6	1.1021	1.01211	1.07348	1.05812	1.04199	1.01196	0.954262	0.985728	0.945019	1.00444	1.04926	0.974652	NaN	NaN	NaN	2.0329	2.19294	2.12138	2.09398	2.05757	1.878	1.75045	1.61159	1.52964	1.44574	1.48154	1.33778	1.48214	1.495	1.68786	1.52088	1.46154	1.43374	1.40785	1.24268	1.29818	1.31367	1.44932	1.32232	1.42585	1.2943	1.34696	1.31059	1.22719	1.33936	1.27363
3	15	-/-	7	-0.0179963	0.996614	1.08194	0.996202	1.03139	0.977205	1.03734	1.01633	0.971727	1.01197	1.04915	1.00521	NaN	NaN	NaN	1.00441	0.999738	0.992819	0.957388	0.934054	0.90763	0.905621	0.96525	1.03036	1.02752	1.04935	1.07253	0.971763	1.02084	0.962739	1.00016	0.974652	0.982228	0.994309	0.965025	0.984436	1.02691	0.873905	0.8624	0.854967	0.904871	0.955862	0.916758	0.990102	0.98777	1.09663
3	15	-/-	8	0.0849073	1.03566	0.966311	1.04299	1.0276	1.07483	1.03526	1.00913	0.971385	1.01284	0.991115	0.947005	NaN	NaN	NaN	1.11762	1.07472	1.11252	1.06923	1.01678	1.07099	1.09347	1.13091	1.08117	1.06095	1.08113	1.02647	1.01918	1.03451	0.918848	0.975051	1.02318	1.02398	1.05341	1.04382	0.983005	1.07718	1.00444	0.946301	1.0263	0.971439	0.914376	0.980157	0.998414	1.03134	1.02612
3	15	-/-	9	0.0382835	0.94612	0.961218	1.00684	1.04098	1.01962	1.00044	1.05909	0.999632	0.997139	0.998042	1.02108	NaN	NaN	NaN	1.02663	1.06845	1.0285	1.04367	1.01731	1.03542	1.04282	1.04441	1.09954	1.04094	1.02458	1.06166	1.03518	1.00391	1.03071	1.0272	1.01945	0.977074	1.04721	1.00467	0.986577	0.960597	0.941439	0.984155	1.01974	0.959451	0.975273	0.950471	0.940905	0.945293	1.0626
3	15	-/-	10	0.729018	1.02729	1.06732	1.02293	0.969709	0.975085	1.15539	1.04968	0.961061	0.986019	0.922405	1.08284	NaN	NaN	NaN	1.63116	1.73035	1.86661	1.57597	1.37993	1.72158	1.48804	1.56715	1.3903	1.2684	1.41111	1.32671	1.31552	1.30485	1.25267	1.23871	1.2111	1.2569	1.10731	1.07746	1.11812	1.24243	1.08809	1.0882	1.17748	1.13463	1.08852	1.31893	1.04974	1.23907	1.12323
3	15	-/-	11	0.35607	1.04719	1.14644	1.05622	0.993737	1.02322	1.00019	1.05137	1.01362	0.916085	0.94911	0.923003	NaN	NaN	NaN	1.39946	1.32079	1.40711	1.25056	1.24335	1.39984	1.33353	1.34183	1.29711	1.30101	1.2408	1.18104	1.11917	1.11882	1.01524	1.0455	0.999075	1.03313	1.01041	0.980124	0.906409	0.887186	0.917939	1.0278	1.06097	1.13914	1.15971	1.11983	1.35425	1.08045	1.13218
3	15	-/-	12	0.892662	1.14959	1.15157	1.11664	0.930659	1.00428	0.937281	0.943235	0.867903	0.959371	1.01637	1.10102	NaN	NaN	NaN	1.87433	1.98343	1.84329	1.61676	1.51287	1.53633	1.56602	1.34023	1.33663	1.24898	1.30092	1.21099	1.19129	1.14829	1.06497	1.13512	1.06655	1.13722	1.129	1.02818	1.02304	1.06211	1.0795	1.04333	1.04528	1.06931	0.976401	1.08183	1.19226	1.12588	1.13291
3	15	-/-	13	0.0157016	0.999495	0.981735	0.956622	0.980015	0.956032	1.00424	1.01146	1.0587	1.00118	1.07475	1.06676	NaN	NaN	NaN	1.03843	1.04566	0.970282	0.986345	0.993398	0.9977	1.00124	0.971396	0.969139	0.979032	0.957705	0.964106	0.976659	0.96939	1.02458	0.972022	1.0221	1.07043	1.01213	0.972796	0.988223	1.00738	1.07737	1.04616	0.982258	0.966728	1.00168	1.01381	1.02903	0.974345	0.994508
3	15	-/-	14	0.255893	1.00598	1.00218	1.1093	0.955503	1.05531	1.04485	0.941867	0.994212	0.982588	1.0799	1.00068	NaN	NaN	NaN	1.36326	1.2829	1.17302	1.34983	1.39336	1.17018	1.19781	1.0148	1.16975	1.01967	0.878317	0.866261	0.850265	0.740464	0.90157	0.820979	0.955227	1.03652	0.907822	1.00587	0.913122	0.993288	0.93324	0.880557	0.905739	1.06999	1.2647	1.07208	1.01668	1.08945	1.16725
3	15	-/-	15	0.444178	1.07522	1.00805	1.0479	0.981166	1.06815	0.982724	0.993657	0.979812	1.02384	0.946756	0.952967	NaN	NaN	NaN	1.52359	1.44309	1.39805	1.40514	1.33082	1.12869	1.06594	0.941005	0.989773	0.96311	0.941062	0.830294	0.869642	0.804219	0.811476	0.868659	0.872672	0.825564	0.887687	0.944624	0.862349	0.933307	0.952567	0.950853	0.936834	0.883946	1.01753	0.961644	0.932137	1.0677	1.0096
3	15	-/-	16	0.0071919	1.05924	0.894714	1.09681	0.945768	0.902912	0.98524	1.12549	1.04447	1.07641	1.08699	1.03694	NaN	NaN	NaN	0.970768	1.02947	1.08676	1.10403	1.23057	1.08246	1.11346	1.10904	1.18913	0.97092	1.00335	1.06656	1.19706	0.882316	1.025	1.10896	1.08485	1.09636	0.991416	1.01735	0.96887	0.985402	1.12892	1.14048	0.974701	0.997018	1.03398	1.03497	1.18292	1.08083	1.05759
3	15	-/-	17	0.0642273	1.11598	1.03312	1.09092	1.03473	0.976212	0.93043	1.02516	1.00649	0.956336	1.05069	0.924842	NaN	NaN	NaN	1.04174	1.18092	1.03604	1.16145	1.10933	1.06256	1.14972	1.08995	0.966098	0.975359	1.01231	0.990215	1.04209	0.991515	0.948773	1.08955	1.0855	1.05754	1.0724	1.11434	1.02266	1.09428	1.05036	1.03112	0.952719	0.991423	1.0579	1.04715	1.02798	1.08992	1.01906
3	15	-/-	18	-0.0596337	0.982876	0.937638	1.00093	0.909904	1.00961	1.1622	1.07103	1.09351	1.02542	1.1744	1.00632	NaN	NaN	NaN	0.997859	0.981363	0.952131	1.11529	1.0145	1.05606	1.03976	0.963402	1.07582	1.02732	0.889165	0.997398	0.968607	1.22522	0.98255	0.935598	1.00467	0.980219	0.948731	0.999433	0.972908	0.918661	1.01156	0.842833	0.941076	0.947724	0.924453	1.15132	0.992919	1.08653	1.00973
3	15	-/-	19	-0.005502	0.972637	0.992136	1.00055	1.04737	0.985548	1.03698	0.976733	0.97895	1.02159	1.0181	1.01634	NaN	NaN	NaN	0.988841	0.981962	1.02187	0.977689	0.978958	1.0104	1.02057	0.988544	0.978809	0.983057	1.00194	1.05452	1.10715	1.01462	1.02692	1.04421	1.04019	1.04362	1.05599	1.04644	1.06283	1.02903	1.00189	0.996552	1.0578	1.06422	1.00443	1.06473	0.997464	0.998735	1.01266
3	15	-/-	20	0.362265	0.963677	1.00649	1.00808	1.04169	1.00169	1.01012	1.0599	1.00842	0.995921	1.07103	0.913481	NaN	NaN	NaN	1.41913	1.35191	1.36586	1.27806	1.34456	1.27371	1.19069	1.14134	1.1174	1.14067	1.11473	1.02556	1.10984	1.06208	1.10441	1.04679	1.01585	1.01535	1.03992	0.932821	0.945531	0.940365	0.976267	0.916234	0.905566	1.11103	1.00241	0.963611	1.15723	1.10191	1.10007
3	15	-/-	21	0.15005	1.00209	0.971299	0.921514	0.957849	0.950358	1.02148	1.00527	1.09716	1.07168	1.0288	1.0828	NaN	NaN	NaN	1.20938	1.10339	1.14563	1.07739	1.07085	1.01547	0.9615	1.11042	1.12083	1.04297	1.0855	1.10418	0.951558	0.902565	0.930863	0.965411	0.930082	0.904215	0.875304	0.855375	0.856894	0.776976	0.956484	0.922569	0.92729	0.95482	1.03165	0.948195	0.92292	1.0661	0.995378
3	15	-/-	22	0.270314	0.994395	0.970185	1.08771	1.02198	0.997641	1.08246	1.0028	0.910857	0.941213	1.05014	0.965708	NaN	NaN	NaN	1.35751	1.23013	1.24112	1.12932	1.05816	1.10659	0.9668	0.955319	0.870585	0.853139	0.874234	0.858413	0.807704	0.899998	0.906652	0.9573	0.92569	0.994082	1.05205	1.03445	0.998152	1.01936	0.94518	0.898847	0.89233	0.949734	0.940624	0.817611	0.938847	1.0304	1.05029
3	15	-/-	23	0.472914	0.982062	1.01834	0.977749	1.00007	1.04832	0.983341	1.03186	1.0017	1.02197	0.982028	0.981954	NaN	NaN	NaN	1.46331	1.46241	1.50725	1.38794	1.32621	1.2542	1.20694	1.15001	1.1383	1.12582	1.14771	1.11733	1.1568	1.21177	1.14739	1.17443	1.18984	1.2288	1.20138	1.05001	1.05924	1.04614	1.16473	1.11326	1.07382	1.06006	1.07917	0.979288	1.02215	1.05894	1.04213
3	15	-/-	24	0.542805	0.902976	1.00248	0.960352	0.905646	0.996365	0.984965	0.980644	1.05605	1.07166	1.19262	1.06545	NaN	NaN	NaN	1.54019	1.52143	1.58292	1.44802	1.54268	1.39859	1.45297	1.40052	1.22731	1.26942	1.29705	1.26995	1.16715	1.19543	1.21519	1.20555	1.33656	1.29566	1.27683	1.30741	1.38229	1.29861	1.17051	1.2785	1.24658	1.24455	1.12684	1.07591	1.06501	1.13303	1.11397
3	15	-/-	25	-0.0152485	1.02553	1.04787	1.00098	0.965366	0.978671	1.00998	1.00269	1.05129	1.00286	1.00873	0.98045	NaN	NaN	NaN	1.06841	0.927144	0.9869	1.06149	0.991415	0.941485	1.01783	1.13237	1.02423	1.06596	1.08535	1.00893	1.0132	1.03621	1.01145	1.08994	1.02661	1.01237	1.00957	1.0006	0.926117	0.99142	0.894235	0.96871	0.969661	0.913163	0.961174	0.992567	1.01669	0.947221	1.04032
3	15	-/-	26	0.483569	1.13681	1.09979	1.0563	0.908855	0.977626	0.918488	1.00032	0.925669	0.949968	1.02069	1.06647	NaN	NaN	NaN	1.53432	1.44899	1.46576	1.45558	1.24199	1.18982	1.14804	1.1899	1.14225	1.0336	1.07077	1.01267	1.09784	1.06606	1.06828	1.03091	1.05379	1.16665	1.13014	1.16189	1.10218	1.02765	1.02205	1.02269	0.992403	1.00912	1.10872	1.03041	1.01537	1.03223	0.940266
3	15	-/-	27	0.0296626	1.09475	1.02802	1.00282	1.09564	1.06543	0.986799	1.1013	0.980658	0.940868	0.896716	0.94901	NaN	NaN	NaN	0.990874	1.04746	1.10855	1.05817	1.08935	0.966501	0.972104	1.02314	1.13149	1.04165	1.08985	0.935986	0.979143	1.02376	1.06408	1.00417	0.965341	0.887885	0.959856	0.939351	1.01107	0.954745	0.903454	0.898068	0.866385	0.860459	0.942407	1.11481	1.00898	0.993203	0.944551
3	16	+/-	1	2.4003	1.18942	1.06752	1.09414	1.0885	0.907582	1.07654	1.11744	0.976385	1.01108	0.813226	1.03283	NaN	NaN	NaN	3.34476	3.35099	3.60769	3.39171	3.2236	2.98027	2.95671	3.03045	2.66818	2.27433	2.0875	2.18413	2.03683	2.21883	1.94499	1.79426	1.75209	1.57793	1.72932	1.75136	1.59006	1.42039	1.34585	1.49087	1.18677	1.51358	1.25905	1.29257	1.25942	1.15948	1.47505
3	16	+/-	2	0.677053	1.03008	1.09284	1.04332	0.992266	1.0951	1.02435	0.937508	0.984846	0.921341	0.96317	0.962555	NaN	NaN	NaN	1.63329	1.69294	1.73038	1.72019	1.72215	1.58979	1.48825	1.35435	1.43654	1.41448	1.26238	1.36333	1.40988	1.33434	1.21381	1.28793	1.16774	1.23416	1.15869	1.16589	1.14156	1.21545	1.01268	1.13601	1.115	1.19671	1.11984	1.06667	1.05653	1.026	0.99231
3	16	+/-	3	1.69653	0.918848	1.01021	1.13965	1.04104	1.08631	1.01024	0.952441	1.02095	0.901947	1.03376	0.989089	NaN	NaN	NaN	2.79903	2.71206	2.61312	2.52968	2.57948	2.63057	2.31836	2.07227	2.07285	2.2003	2.06082	1.6824	1.76473	1.56456	1.48074	1.49444	1.58389	1.40533	1.42715	1.36447	1.34167	1.21575	1.23003	1.15485	1.14402	1.13941	1.12013	1.06205	1.25456	1.10673	1.00084
3	16	+/-	4	1.63311	1.07082	0.969963	0.981263	0.94889	1.01118	0.987066	1.00065	1.02134	0.941966	1.01686	1.0694	NaN	NaN	NaN	2.58142	2.6454	2.65751	2.71902	2.57803	2.33207	2.28531	2.25235	2.1527	2.06087	1.93082	1.87943	1.85804	1.75142	1.68168	1.59208	1.5998	1.53367	1.46589	1.56455	1.49568	1.46796	1.43086	1.51758	1.38653	1.34918	1.24596	1.32786	1.34804	1.3155	1.31905
3	16	+/-	5	0.0264066	0.943515	0.948317	1.00759	1.01513	1.11266	0.975095	0.932796	1.03511	0.993485	1.07083	1.05642	NaN	NaN	NaN	1.1043	0.969107	1.01617	1.03213	1.05603	1.05883	0.962504	1.01473	0.917895	1.07367	1.04965	0.942921	0.905939	0.990401	1.1108	0.996767	0.983093	1.01706	1.03336	0.997084	1.01058	1.13884	1.06268	1.11082	0.951784	1.01644	0.920632	1.02546	1.07206	1.09782	1.05839
3	16	+/-	6	0.126682	1.12316	0.973511	1.00445	1.02333	0.891197	1.00364	1.00435	1.01854	1.06689	0.970251	1.0122	NaN	NaN	NaN	1.20184	1.05786	1.14414	1.18727	1.09858	1.09386	1.15128	1.07528	1.14313	1.14565	1.04237	1.14054	1.14489	1.06754	1.07499	0.988617	1.07019	1.03936	1.06297	0.948042	1.0147	0.981911	1.0258	1.07228	1.07054	1.13485	1.02359	0.957827	0.996727	1.00593	1.09488
3	16	+/-	7	0.657705	1.03495	1.20852	1.11429	1.00198	0.850634	0.886295	1.10128	1.19428	0.884474	1.10906	1.2239	NaN	NaN	NaN	1.62528	1.92108	1.54248	1.57674	1.75012	1.44984	1.66441	1.44454	1.59687	1.2562	1.205	1.11525	1.51484	1.21475	1.11714	1.34011	1.0382	0.92099	1.13313	1.25364	0.938954	1.02139	1.23365	1.1145	1.08525	1.04494	1.05791	1.11773	0.983408	1.05955	1.05232
3	16	+/-	8	0.907961	0.981395	0.967458	0.991486	0.891082	0.965805	1.09999	1.24962	1.08744	1.08998	0.987921	0.965709	NaN	NaN	NaN	1.94574	2.02476	1.84703	1.79955	1.84209	1.60578	1.61669	1.49425	1.48368	1.48329	1.46206	1.38684	1.51508	1.4521	1.37325	1.28651	1.43839	1.3572	1.36761	1.51142	1.37243	1.38939	1.23001	1.20016	1.13705	1.17741	1.16341	1.02335	1.15472	1.20424	1.17232
3	16	+/-	9	0.91714	1.00117	1.02409	1.03294	0.959883	0.985267	1.03152	1.04356	0.978456	1.06319	1.02236	0.99565	NaN	NaN	NaN	1.73492	1.86612	2.19311	1.93268	1.85993	1.81022	1.64919	1.53117	1.52172	1.37898	1.37859	1.32267	1.35752	1.28629	1.209	1.30312	1.23062	1.16468	1.28161	1.26532	1.19792	1.30663	1.22327	1.24352	1.10825	1.14095	1.10969	1.076	1.13968	1.14699	1.18169
3	16	+/-	10	1.08616	0.883672	1.10163	0.947441	0.977918	1.00439	0.965162	1.03127	1.09875	1.07582	0.962081	1.06875	NaN	NaN	NaN	2.12672	2.11398	2.03222	1.79568	1.94541	1.8702	1.69198	1.72348	1.52785	1.59869	1.42292	1.48901	1.35407	1.30506	1.20577	1.29487	1.177	1.26987	1.21915	1.14325	1.26618	1.27842	1.12225	1.30532	1.2434	1.15722	1.12084	1.21306	1.04494	1.05896	1.13709
3	16	+/-	11	0.344236	0.916417	1.08805	1.05004	0.949949	1.15292	1.07112	0.98823	1.11757	0.995124	1.03089	1.00291	NaN	NaN	NaN	1.39226	1.32804	1.4205	1.36217	1.29615	1.24438	1.41215	1.21976	1.24709	1.21642	1.3142	1.29742	1.3422	1.34465	1.10006	1.19528	1.23035	1.20609	1.12964	1.0758	1.10256	1.12045	1.06809	1.15782	1.07801	1.11951	1.13938	1.06015	1.18458	1.13964	0.991707
3	16	+/-	12	0.640019	1.08109	1.02259	0.97649	1.02857	1.02546	0.985454	1.01491	0.997648	0.971114	1.01875	1.01815	NaN	NaN	NaN	1.69088	1.57697	1.68883	1.70435	1.42912	1.49251	1.42202	1.35554	1.31109	1.35403	1.23874	1.2921	1.28943	1.23658	1.28769	1.20383	1.15857	1.25113	1.14434	1.19483	1.18663	1.29082	1.17108	1.16525	1.36473	1.2666	1.29446	1.3441	1.28297	1.1967	1.28115
3	16	+/-	13	0.327446	0.975475	1.18892	0.993972	1.06918	0.931849	0.917388	1.02508	1.04417	1.04255	0.915407	0.995132	NaN	NaN	NaN	1.36083	1.34802	1.30469	1.38468	1.1684	1.27687	1.17663	1.06708	1.13419	1.16796	1.19391	1.16404	1.09339	1.15962	1.22234	0.969717	1.05261	1.08998	1.1813	1.22618	1.21104	1.24552	1.10605	1.19243	1.2477	1.06946	1.20804	1.24781	1.15198	1.02072	1.20195
3	16	+/-	14	0.0098619	1.08627	0.979253	1.00623	1.08143	1.07594	0.884481	1.10518	1.02635	1.13871	0.94101	0.989045	NaN	NaN	NaN	1.01779	1.00181	1.10744	1.05761	1.03273	1.08038	1.13292	1.13216	1.14254	1.13282	0.935485	1.11851	1.06926	1.04538	1.06831	1.19929	1.17516	1.12826	1.12092	1.22381	1.12834	1.16608	1.08979	1.12204	1.10412	1.03239	1.05066	1.0679	1.02173	1.00132	1.03481
3	16	+/-	15	0.0894546	1.00315	1.07063	1.04249	1.13398	1.01781	1.02548	0.950613	0.98606	0.952239	0.936875	1.03658	NaN	NaN	NaN	1.07596	1.1673	1.06091	1.17027	1.28499	1.26382	1.18528	1.01451	1.01114	1.15512	1.22196	1.29504	1.17163	1.30091	1.20785	1.01882	1.17615	1.16647	1.15841	1.18053	1.08049	1.06413	1.05958	0.94748	1.08885	1.09448	1.01837	1.19884	1.33277	1.14891	1.07603
3	16	+/-	16	0.32862	0.964373	1.00405	0.99588	0.979561	0.907524	0.933656	1.05262	1.02098	1.10435	0.9855	1.10576	NaN	NaN	NaN	1.36417	1.27631	1.32992	1.3276	1.23893	1.27182	1.14912	1.17945	1.14108	1.16406	1.22703	1.12734	1.13996	1.29198	1.18713	1.20654	1.21949	1.21426	1.28052	1.25267	1.17175	1.2241	1.15011	1.22364	1.20428	1.16906	1.20021	1.1232	1.12055	1.11647	1.13689
3	16	+/-	17	0.577713	1.00918	0.983966	1.07601	1.05922	0.974612	1.05744	0.951529	0.965776	1.04731	1.03939	1.03464	NaN	NaN	NaN	1.60446	1.54724	1.63077	1.45454	1.44276	1.37922	1.28635	1.41979	1.32712	1.41119	1.28524	1.30735	1.31579	1.20815	1.17565	1.30257	1.44082	1.32957	1.42451	1.2111	1.14508	1.1916	1.1087	1.18881	1.14058	1.06145	1.0899	1.08688	1.06416	1.13859	1.05237
3	16	+/-	18	0.728018	1.03665	1.15999	1.09441	1.03762	1.10516	0.995999	0.969771	1.01459	0.980219	0.927095	0.872573	NaN	NaN	NaN	1.74773	1.68616	1.84661	1.63054	1.6455	1.50593	1.53038	1.43289	1.36737	1.3633	1.40923	1.41283	1.14673	1.22488	1.21946	1.15253	1.25976	1.26154	1.18727	1.27235	1.33586	1.27719	1.20475	1.26368	1.20585	1.19654	1.17009	1.06137	1.02868	1.04116	1.1573
3	16	+/-	19	-0.10874	0.916432	1.07224	1.12713	1.02272	0.976956	0.92874	0.960362	1.07636	1.12976	1.26596	1.18996	NaN	NaN	NaN	0.853861	0.955649	1.00727	0.982482	1.01939	0.820478	0.989928	0.968858	0.966334	1.04204	1.07764	1.26435	0.966508	1.08384	0.909726	0.867421	1.01104	0.86675	0.999678	0.962112	1.07856	0.952661	1.08326	0.99782	0.946892	0.933954	0.972443	1.15641	0.951332	0.893596	1.00657
3	16	+/-	20	0.808212	1.09989	1.02921	1.05487	1.06828	0.982214	0.962585	1.01893	0.977948	0.998226	1.01658	0.98084	NaN	NaN	NaN	1.91023	1.76229	1.81473	1.8607	1.58449	1.72488	1.612	1.54845	1.54098	1.66989	1.50927	1.49774	1.53696	1.36692	1.32901	1.26504	1.35942	1.34136	1.09107	1.24454	1.23409	1.1877	1.24142	1.28562	1.13252	1.17196	1.20179	1.12814	1.08234	1.16784	1.0769
3	16	+/-	21	1.35277	0.974866	1.0505	1.1219	0.977549	1.02508	0.957304	0.925147	0.964891	1.03684	1.09816	0.942249	NaN	NaN	NaN	2.46851	2.47984	2.14963	2.28231	2.16387	1.76904	1.72871	1.68635	1.63514	1.56406	1.54577	1.34821	1.43548	1.35558	1.40495	1.36322	1.3284	1.34221	1.41104	1.37396	1.21493	1.25296	1.22978	1.33768	1.29572	1.25564	1.24942	1.25369	1.27503	1.33439	1.3918
3	16	+/-	22	0.820391	0.966114	1.13269	0.990734	0.953926	1.04455	1.04186	0.971492	1.05515	1.06612	0.949687	1.04346	NaN	NaN	NaN	1.8792	1.85116	1.78251	2.02234	1.64707	1.77466	1.57366	1.52013	1.50514	1.3448	1.40763	1.31782	1.38178	1.36207	1.29461	1.16903	1.2594	1.23286	1.16785	1.12494	1.09989	1.23757	1.06865	1.08183	1.09521	1.10867	1.09738	1.04664	0.976151	1.0709	1.10629
3	16	+/-	23	0.451775	0.96781	1.1171	1.04592	1.13357	1.04081	0.940099	0.996102	1.01454	1.0726	0.971313	1.04308	NaN	NaN	NaN	1.37962	1.43985	1.62582	1.34918	1.3794	1.39395	1.41639	1.19608	1.26877	1.31342	1.30834	1.24853	1.13055	1.24914	1.26479	1.21843	1.25285	1.33232	1.20236	1.22842	1.05093	1.23233	1.1948	1.26971	1.13742	1.06413	1.11062	1.11577	1.06163	1.11654	1.16871
3	17	+/-	1	1.41294	1.02248	0.965891	0.944838	0.979054	1.02962	0.99055	0.982379	1.0475	1.10287	0.996592	0.999133	NaN	NaN	NaN	2.36149	2.51559	2.38026	2.28503	2.31021	2.07928	2.07219	2.01977	1.88341	1.96095	1.80756	1.72376	1.80601	1.64599	1.56373	1.49395	1.54615	1.57252	1.39448	1.3398	1.40862	1.32355	1.26035	1.4035	1.32892	1.31188	1.371	1.20714	1.23638	1.21959	1.15129
3	17	+/-	2	0.545773	1.08324	0.996587	1.03338	0.947147	0.923752	1.09508	1.03305	1.01508	0.967235	1.02455	1.00497	NaN	NaN	NaN	1.70751	1.56047	1.40507	1.44742	1.3542	1.34063	1.30244	1.20317	1.23552	1.2029	1.12109	1.1426	1.29566	1.15811	1.16882	1.14979	1.19886	1.126	1.19894	1.09859	1.07458	1.07814	1.13386	1.0957	1.14302	1.23826	1.14594	1.15957	1.1233	1.17212	1.13733
3	17	+/-	3	0.135257	1.03867	0.976599	1.01304	1.01916	1.05223	1.05565	0.977248	0.972535	1.07162	0.995938	0.983884	NaN	NaN	NaN	1.18438	1.1517	1.12149	1.03787	1.02115	1.07915	0.982369	1.09696	1.01365	0.969519	0.99519	0.921253	0.968801	1.0024	0.980899	1.02927	1.01866	0.980615	0.950085	0.970414	0.964471	0.952715	0.955829	0.93934	1.01879	0.973492	0.956151	0.93015	0.996491	1.02996	0.959188
3	17	+/-	4	0.100381	0.996541	1.10549	1.03081	1.03212	0.996835	0.960646	1.06014	1.00715	0.990172	0.999772	0.89779	NaN	NaN	NaN	1.12711	1.10629	1.12165	1.13803	1.13824	1.13618	1.1531	1.11658	1.12978	1.14135	1.11704	1.17483	1.13758	1.11397	1.06471	1.19907	1.0878	1.08853	1.11998	1.1282	1.15202	1.05616	1.13084	1.1512	1.15459	1.12771	1.06793	1.16659	1.09519	1.07921	1.08111
3	17	+/-	5	1.2672	0.964521	1.06907	1.02366	0.994475	1.00939	0.868628	1.01503	0.980262	1.05614	1.09189	1.07983	NaN	NaN	NaN	2.34574	2.33102	2.14677	2.08799	1.84759	1.87299	1.54428	1.74091	1.50635	1.44197	1.36378	1.31763	1.21485	1.28351	1.11286	1.14296	1.19926	1.14326	0.954707	1.1466	1.01933	1.03711	1.06521	1.01136	0.970184	1.08916	0.964461	1.01712	1.12433	1.02169	1.1956
3	17	+/-	6	1.77072	0.956036	0.9789	1.03517	1.06384	0.846345	1.00061	1.00614	1.12191	1.14798	1.00315	1.13867	NaN	NaN	NaN	2.87071	3.01164	2.47785	2.88053	2.79803	2.62218	2.13356	2.22406	2.05273	1.56374	1.54238	1.46094	1.42175	1.24449	1.34996	1.22989	1.11771	1.17549	1.25755	1.20714	1.50471	1.22774	1.17048	1.22189	1.10304	1.30845	1.09548	0.985432	1.10465	1.03089	0.99725
3	17	+/-	7	0.699269	1.008	0.930485	0.918744	1.01861	0.947663	0.958197	0.989903	1.03266	1.03811	1.07768	1.14555	NaN	NaN	NaN	1.71181	1.76003	1.60198	1.52776	1.45046	1.43908	1.46306	1.47043	1.34528	1.34989	1.26414	1.19161	1.19302	1.13116	1.06196	1.019	1.0244	1.03712	1.0194	1.01292	0.942925	0.922249	0.899093	1.01289	1.10665	1.07673	1.11284	1.11448	1.11828	1.17035	1.16202
3	17	+/-	8	0.033349	1.01558	0.953816	1.01014	1.00242	1.0205	0.981412	1.04235	1.02959	1.05214	0.967442	0.984989	NaN	NaN	NaN	1.02384	1.03195	1.06688	0.943477	1.0052	0.957447	0.913839	0.864572	0.87842	0.880533	0.894569	0.843894	0.827977	0.848673	0.867913	0.88433	0.866203	0.890359	0.906417	0.909233	0.941315	0.854461	0.891507	0.900673	0.886307	0.93364	0.936538	0.965896	0.912269	0.913061	0.948941
3	17	+/-	9	0.519855	0.994613	0.914264	0.98207	0.986174	1.03415	1.02658	1.07387	1.01026	1.09603	1.00339	0.996598	NaN	NaN	NaN	1.52223	1.47843	1.59533	1.47869	1.42416	1.33088	1.3001	1.25109	1.17188	1.19256	1.15188	1.18647	1.13716	1.15109	1.10169	1.04644	1.03998	0.956524	1.03895	1.13473	0.982105	1.05623	1.08993	1.05821	0.97266	1.04833	1.0448	0.977093	1.15583	1.02826	1.05787
3	17	+/-	10	0.0248945	0.947	0.960478	0.9684	0.99727	0.989315	1.02486	1.07207	1.03771	1.03425	1.02766	1.03202	NaN	NaN	NaN	0.998169	1.01236	1.08186	1.03191	1.00076	1.02629	1.0715	1.07558	1.07094	1.05292	0.997002	1.051	1.08458	1.03437	0.983142	1.11016	1.0698	1.09323	1.02594	1.04105	1.0907	1.07922	1.07421	1.00948	1.06755	1.07851	1.02505	1.04032	1.12704	1.05631	1.12046
3	17	+/-	11	0.527243	1.05405	1.03026	1.0983	1.0347	1.09297	1.26501	0.981067	0.867562	1.07462	1.07743	0.979564	NaN	NaN	NaN	1.5159	1.82314	1.41549	1.68074	1.66504	1.27237	1.37023	1.42353	1.62292	1.55237	1.35035	1.35329	1.0686	1.30046	1.30036	1.30728	1.15304	1.12238	1.0637	1.21771	1.38032	1.26548	1.29241	1.29604	1.40513	1.15296	1.42098	1.20613	1.30274	1.27944	1.26862
3	17	+/-	12	0.986167	0.986088	0.929337	1.05338	1.04911	1.12414	1.06586	0.983735	1.01823	0.930739	0.974344	0.956429	NaN	NaN	NaN	2.11874	2.05029	1.82396	1.96769	1.73777	1.82755	1.60544	1.64522	1.56652	1.43467	1.27337	1.29572	1.24116	1.10127	1.16412	1.15742	1.20393	1.20698	1.01309	1.0945	1.00617	1.1391	1.30335	1.26517	1.10303	1.26175	0.99907	1.01276	1.04107	1.15405	1.16043
3	17	+/-	13	0.657208	1.17615	1.07081	1.07336	0.976368	1.04044	0.983415	0.936421	0.986935	0.985598	0.949649	0.928927	NaN	NaN	NaN	1.71244	1.67722	1.6357	1.58149	1.49828	1.37911	1.41751	1.34473	1.24266	1.22129	1.15943	1.1257	1.06834	1.15949	1.15622	1.18724	1.20177	1.20146	1.19868	1.10679	1.14855	1.13967	1.1711	1.18494	1.05946	1.0359	1.04851	1.04623	1.11304	1.07877	1.15659
3	17	+/-	14	0.65576	0.998978	0.98582	0.958125	0.988959	0.990371	0.991024	0.982438	1.02974	1.08971	1.0477	1.04012	NaN	NaN	NaN	1.77833	1.5873	1.62051	1.49311	1.42959	1.37349	1.23938	1.2518	1.16516	1.03239	1.07543	0.975401	0.962013	0.918435	0.883938	0.837187	0.766965	0.889193	0.808149	0.810887	0.705597	0.840915	0.804868	0.904227	0.791251	0.854382	0.82626	0.804705	0.780772	0.821831	0.831053
3	17	+/-	15	1.35593	1.04758	0.982344	1.0348	0.972741	0.954472	1.01427	1.01146	0.979948	1.02747	0.971191	1.04539	NaN	NaN	NaN	2.37991	2.36121	2.32554	2.27466	2.23619	2.04241	1.84057	1.69939	1.55697	1.524	1.57284	1.32109	1.47618	1.36165	1.30198	1.30316	1.14973	1.12772	1.20629	1.1417	1.13115	1.15102	1.07224	1.05953	1.00639	1.09938	1.11119	1.03493	1.09127	0.969634	1.08511
3	17	+/-	16	0.681551	0.97656	1.00624	1.01606	1.03978	0.898222	0.920068	0.942447	0.997624	1.11876	1.1216	1.10039	NaN	NaN	NaN	1.85136	1.62883	1.57568	1.57465	1.74742	1.42135	1.41902	1.36239	1.36773	1.25284	1.24226	1.11899	1.16147	1.08293	1.07054	0.980777	1.02153	1.04011	0.913221	1.05714	1.05817	1.12602	1.09512	1.08879	1.01343	1.01446	1.03495	1.09678	0.946004	0.935338	0.954401
3	17	+/-	17	0.705722	0.990342	0.985629	1.01465	1.01824	0.954786	1.05853	1.02809	0.942356	1.01483	1.00807	1.02881	NaN	NaN	NaN	1.70951	1.79256	1.61975	1.47195	1.59524	1.53102	1.45394	1.4591	1.37869	1.25804	1.22778	1.20921	1.1775	1.1997	1.13149	1.18212	1.23855	1.16402	1.19387	1.16927	1.1689	1.23619	1.13043	1.19852	1.21454	1.24808	1.19904	1.24327	1.27442	1.35206	1.27571
3	17	+/-	18	0.137058	0.981767	1.10279	1.01604	0.99635	0.934438	1.01324	1.03397	0.990306	1.04693	1.01307	0.930597	NaN	NaN	NaN	1.19355	1.14618	1.11011	1.046	1.07612	1.10219	1.01795	1.12405	1.07107	1.12287	1.15399	1.14827	1.06931	1.13547	1.0933	1.00535	1.077	1.04294	1.03689	1.02136	1.0066	1.10043	1.04173	1.02542	0.958499	0.947936	0.946113	1.04398	0.906607	1.00292	0.867806
3	17	+/-	19	0.770181	0.885802	0.928666	1.00477	0.997098	0.988999	1.05022	1.10764	1.07874	1.0609	1.0439	0.940798	NaN	NaN	NaN	1.77112	1.85413	1.72931	1.81246	1.46426	1.41509	1.4845	1.32378	1.27209	1.11823	1.38705	1.11845	1.22731	1.13387	1.10742	1.11435	0.958617	1.0773	0.973695	1.21085	1.04431	1.18968	1.1786	1.19463	1.15083	1.30912	1.03543	1.18823	1.34845	1.27205	1.16117
3	17	+/-	20	0.093549	1.06834	1.09806	0.945828	1.02724	1.01336	1.03468	0.986374	1.02593	0.98582	0.962538	0.983464	NaN	NaN	NaN	1.19887	1.14323	0.982997	0.997242	1.03412	0.971114	0.857115	0.818239	0.832291	0.830147	0.698307	0.820099	0.698743	0.885607	0.810146	0.665056	0.743803	0.710441	0.737171	0.797096	0.800516	0.955999	0.812329	0.968335	0.927065	0.88441	0.974409	0.975273	0.963774	0.93831	0.899543
3	17	+/-	21	0.331166	0.961074	0.973077	0.999433	1.00832	0.975653	0.983882	1.00642	0.98405	1.08491	1.07083	1.01564	NaN	NaN	NaN	1.4023	1.31137	1.29412	1.28424	1.29694	1.21491	1.2596	1.16975	1.11253	1.03058	1.07228	1.04518	0.99606	1.00381	1.01815	0.981204	0.991408	0.993253	0.993342	0.937176	1.03799	1.03577	1.02415	0.999687	1.08733	1.09302	1.17109	1.07021	1.03651	1.20977	1.11466
3	17	+/-	22	0.206071	0.926062	1.05484	0.989847	1.05592	1.03474	1.01989	1.16237	1.05405	0.97465	0.959003	0.986906	NaN	NaN	NaN	1.32008	1.17574	1.19181	1.25134	1.19364	1.28305	1.17979	1.11284	1.25324	1.19407	1.24643	1.10091	1.15141	1.02992	1.11917	1.17103	1.03828	1.08218	1.21406	0.976645	1.11695	1.15105	1.05947	1.00847	1.07096	1.11859	1.04067	1.07627	1.01337	1.10031	1.00864
3	17	+/-	23	0.468465	0.99265	1.02782	0.979809	1.12358	0.954256	0.91036	1.02054	0.887768	1.03746	1.0777	1.10354	NaN	NaN	NaN	1.47114	1.44445	1.49338	1.36841	1.44651	1.45121	1.25635	1.38791	1.1969	1.46819	1.25089	1.22562	1.32452	1.36268	1.17954	1.18974	1.1387	1.18191	1.25861	1.24867	1.12196	1.22391	1.2578	1.10034	1.24842	1.1141	1.21585	1.15035	1.0567	0.942605	1.08711
3	17	+/-	24	0.0733753	1.00007	0.999342	0.950619	0.944662	0.969875	1.01677	1.00683	1.00415	1.0077	1.06348	1.09728	NaN	NaN	NaN	1.04094	1.07645	1.09179	1.0767	1.11205	1.05742	1.08524	1.16544	1.12585	1.11108	1.06696	1.14048	1.05985	1.12946	1.10296	1.13202	1.1269	1.09893	1.0904	1.13909	1.108	1.16549	1.15385	1.14424	1.10718	1.08558	1.12048	1.07933	1.09243	1.10284	1.09325
3	18	+/+	1	1.24199	0.987604	1.10455	1.05839	0.971589	1.01788	1.00651	0.987672	0.968495	0.973089	0.989579	0.985971	NaN	NaN	NaN	2.46886	2.18799	2.08873	1.97234	1.86339	1.7617	1.61243	1.49167	1.35631	1.26114	1.25187	1.15541	1.03085	1.03306	1.03179	1.0268	0.938951	0.959625	0.940852	0.932173	0.870605	0.889674	0.940956	0.87451	0.865005	0.858396	0.839636	0.92151	0.900407	0.922017	0.925362
3	18	+/+	2	3.02716	1.04629	1.03664	1.03194	0.972553	1.10909	1.00306	1.00516	0.978526	0.973514	0.981034	1.00272	NaN	NaN	NaN	4.26386	4.17846	3.68052	4.06342	3.53189	3.50789	3.02273	2.70124	2.62366	2.20057	2.15749	1.96455	1.69887	1.64668	1.6836	1.63362	1.57162	1.52721	1.43949	1.63916	1.38333	1.37205	1.3241	1.33915	1.37557	1.30888	1.4112	1.44293	1.33023	1.26616	1.355
3	18	+/+	3	0.859442	0.990561	0.940366	0.983177	0.929949	1.05733	0.998916	0.974902	1.01664	1.08395	1.09712	1.00842	NaN	NaN	NaN	1.8369	1.91498	1.84832	1.82475	1.74807	1.7022	1.65522	1.67454	1.45439	1.39488	1.44802	1.43468	1.25393	1.15757	1.29147	1.08277	1.17815	1.11804	1.10086	1.25379	1.09395	0.933472	1.0482	1.11454	1.04819	1.16698	1.12958	0.938829	1.07564	1.14034	1.10021
3	18	+/+	4	0.562043	1.03945	0.966879	1.15734	1.03838	1.02219	0.958948	1.1434	0.955281	1.02452	0.967565	0.895531	NaN	NaN	NaN	1.80234	1.47275	1.49322	1.35609	1.29238	1.2992	1.39755	1.17142	1.19965	1.13699	1.06193	1.10178	0.969872	0.98711	1.03414	1.08076	1.02798	1.04143	1.16096	1.14559	1.00239	1.21226	1.15844	1.10105	1.07299	1.13993	1.20623	1.25216	1.15462	1.067	1.18923
3	18	+/+	5	0.661448	0.945391	0.968237	1.00739	1.08663	1.09627	0.974437	0.956653	0.990285	1.01842	1.03687	0.981693	NaN	NaN	NaN	1.59117	1.72401	1.69333	1.42609	1.46267	1.41096	1.36148	1.34988	1.1663	1.13643	1.04464	1.05405	0.976091	0.943285	1.00291	1.03828	0.94772	1.01898	1.02414	0.872839	0.90402	0.944083	0.862326	0.925687	0.90326	0.902945	0.953384	0.895673	0.853461	0.850447	0.821103
3	18	+/+	6	0.712527	0.891091	0.88141	0.945833	1.02498	1.09526	1.02961	1.0872	1.07935	1.03603	1.0275	0.990483	NaN	NaN	NaN	1.7279	1.76253	1.67663	1.71702	1.4036	1.3512	1.39562	1.4029	1.14082	1.20286	1.28205	1.16807	1.11857	1.11193	1.13591	1.10276	1.07264	1.10369	1.08516	1.12208	1.03719	1.19225	1.16146	1.00199	1.05324	1.09218	1.02583	1.17973	0.990177	1.02985	0.93974
3	18	+/+	7	-0.0258545	1.03835	1.06488	1.01283	0.952084	1.00047	0.99641	1.15701	1.00893	0.997341	0.958951	0.935114	NaN	NaN	NaN	1.00313	0.993986	0.981497	1.07558	0.993787	1.01477	0.982709	0.995691	0.976232	0.98429	0.961631	0.938275	0.937706	1.01433	1.00448	0.976866	0.999063	1.04651	0.954274	0.976534	0.914513	0.939463	1.01885	1.00072	1.04029	1.05273	1.02534	1.02117	0.946372	1.03528	0.971355
3	18	+/+	8	0.811815	1.17639	1.0577	0.89086	1.00483	0.998548	1.09935	1.03531	1.08232	0.924449	1.14914	0.879756	NaN	NaN	NaN	2.0093	1.91508	1.63674	1.73942	1.52643	1.59799	1.24155	1.31606	1.09993	0.933845	1.02581	0.899633	1.04739	1.01491	0.903713	1.02211	0.973546	0.904137	0.787454	1.09794	1.07682	1.04558	0.859371	0.971385	0.987476	1.03252	0.991685	0.940793	0.949201	0.914884	1.02184
3	18	+/+	9	1.04771	0.954533	1.03119	0.929113	0.968128	1.09157	1.05782	1.05788	1.03342	1.077	0.977942	1.05526	NaN	NaN	NaN	2.06516	2.13262	1.99893	1.68524	1.59455	1.54839	1.46752	1.43089	1.28466	1.27516	1.39306	1.39812	1.40916	1.29692	1.2926	1.36924	1.24648	1.22644	1.30031	1.17585	1.167	1.10167	0.971208	1.03535	1.0059	1.1389	1.13761	0.997832	1.08589	1.1199	0.964344
3	18	+/+	10	1.09697	1.00096	0.956015	0.975686	0.934553	0.938792	0.97998	1.09202	0.965663	1.06674	1.09918	1.09498	NaN	NaN	NaN	2.25851	2.18956	1.84572	1.74012	1.64308	1.5122	1.41694	1.38273	1.31048	1.34862	1.32069	1.22325	1.20068	1.28136	1.16128	1.03706	1.10569	1.18474	1.08238	1.17024	0.990948	1.03512	1.04609	1.14799	1.13531	1.03294	1.13937	1.05333	1.04682	1.14405	1.19788
3	18	+/+	11	0.217169	1.12046	1.00451	0.939996	0.931948	1.04118	0.95367	1.01327	1.03543	0.993207	1.04193	1.02249	NaN	NaN	NaN	1.2519	1.25548	1.16681	1.18952	1.17029	1.19341	1.20977	1.30288	1.23878	1.1364	1.21291	1.20749	1.21506	1.22089	1.12123	1.19474	1.14541	1.15164	1.14703	1.14803	1.1117	1.13782	1.02192	1.08238	1.0743	1.04566	1.039	1.08903	1.08163	1.14255	1.19339
3	18	+/+	12	1.10068	1.14982	1.06257	0.944712	1.07514	0.882956	1.10785	1.08667	0.904996	0.99351	1.10541	0.884716	NaN	NaN	NaN	2.1721	2.03985	2.18417	2.08568	2.36813	2.25939	2.05998	2.54115	2.22241	2.47811	2.28865	2.22502	2.58209	2.49432	2.29664	2.09595	2.30125	2.2252	2.37562	2.42343	2.40441	2.07291	2.03327	1.8709	2.09231	2.04298	1.843	1.73348	1.60335	1.69497	1.26498
3	18	+/+	13	0.770186	1.11579	0.950858	1.00486	0.959475	0.995647	0.952437	1.02479	1.12984	1.04341	0.936311	0.959388	NaN	NaN	NaN	1.94723	1.6915	1.70586	1.50925	1.63192	1.49382	1.53674	1.48094	1.41242	1.37418	1.35879	1.28513	1.31718	1.25771	1.2565	1.28098	1.29915	1.22678	1.12599	1.22695	1.15416	1.18095	1.12023	1.24684	1.27584	1.28658	1.28743	1.25667	1.2368	1.15213	1.25116
3	18	+/+	14	0.768271	1.07901	0.942651	1.05154	1.0422	1.05695	0.986835	0.986862	0.951563	0.982661	0.965396	1.00313	NaN	NaN	NaN	1.81204	1.87844	1.62804	1.65239	1.42785	1.57293	1.40759	1.22081	1.17006	1.13524	1.16646	1.05111	1.12591	1.08768	1.10008	1.1399	1.05276	1.04298	1.13988	1.0664	1.05507	1.12298	1.1775	1.23147	1.15082	1.10124	1.17064	1.11833	1.16188	1.05276	1.06571
3	18	+/+	15	0.160314	1.02617	1.00143	1.00227	1.00895	1.05476	0.998271	1.03982	0.987345	0.962354	1.00081	0.966772	NaN	NaN	NaN	1.14505	1.181	1.17954	1.14368	1.16677	1.13073	1.07099	1.11908	1.08804	1.09507	1.04276	1.03662	1.10783	1.00289	1.06267	0.963283	1.0116	0.951078	1.02687	0.959145	1.04867	1.03414	1.00837	1.0144	1.10954	1.16408	1.0836	1.10688	1.08024	1.06799	1.0403
3	18	+/+	16	0.270354	0.972216	1.09109	1.03083	0.991967	0.989764	1.02583	0.993203	0.996235	1.01022	1.05962	0.941575	NaN	NaN	NaN	1.39497	1.28864	1.17575	1.25593	1.05931	1.01948	1.08627	0.801456	0.787139	0.804	0.749947	0.68785	0.709507	0.724068	0.733704	0.720673	0.730937	0.724766	0.712179	0.716386	0.622353	0.768892	0.80652	0.775614	0.826288	0.867523	0.848049	0.878118	0.865442	0.904139	0.757057
3	18	+/+	17	0.440423	1.01653	1.05386	0.935934	0.992685	1.00165	0.972427	1.09087	0.940217	0.936186	1.12894	1.03742	NaN	NaN	NaN	1.49407	1.42717	1.42081	1.42418	1.45113	1.39457	1.32131	1.4535	1.34637	1.40608	1.33079	1.22091	1.14831	1.15293	1.11014	1.17099	1.16676	1.29463	1.15039	1.10048	1.31399	1.00562	1.16781	1.05936	1.10204	1.16123	1.17763	1.25499	1.2579	1.12814	1.12521
3	18	+/+	18	0.112281	1.0323	0.912089	1.00156	1.05136	0.977896	1.10447	0.985387	1.07881	1.00744	1.03086	0.935731	NaN	NaN	NaN	1.07732	1.18529	1.12888	1.16467	1.23591	1.22799	1.22828	1.039	1.15566	0.987877	0.984613	1.0142	0.944097	1.14583	1.00276	0.932099	0.871611	0.899517	0.792509	0.865219	1.04066	0.864673	0.859363	0.918676	0.869259	0.94309	0.888626	0.857512	0.924601	0.940209	0.932348
3	18	+/+	19	0.927446	1.07345	1.10694	0.946007	1.0685	1.09847	0.956932	0.924647	0.965037	1.01219	1.01464	0.947976	NaN	NaN	NaN	2.03324	1.92502	1.87412	1.86507	1.70448	1.53423	1.60601	1.45059	1.45783	1.43878	1.2969	1.25605	1.30799	1.20481	1.27343	1.28165	1.3131	1.29234	1.08571	1.24582	1.11144	1.34415	1.19069	1.06559	1.09651	1.16107	1.08873	1.04474	1.15512	1.12149	1.21988
3	18	+/+	20	1.06643	1.03527	1.06539	1.01832	0.948873	0.922599	0.991541	1.20756	1.0054	0.969916	0.995384	0.956074	NaN	NaN	NaN	2.14712	2.05145	2.0488	1.89066	1.57438	1.64677	1.59936	1.4477	1.39236	1.31163	1.24725	1.16314	1.2197	1.12156	1.05965	1.07742	1.00465	1.06684	0.921719	0.885788	0.97071	0.932876	0.982487	0.921758	1.19823	1.04675	1.08018	1.22785	1.09592	1.06701	1.10811
3	18	+/+	21	0.127212	1.13499	1.02809	0.957704	0.97781	0.903208	1.02972	1.05249	1.00675	1.05724	0.970715	0.924269	NaN	NaN	NaN	1.20544	1.16401	1.04781	1.12183	0.913368	0.949686	0.915221	1.05424	1.01958	1.07513	1.04785	1.15782	1.10805	1.17283	1.05689	1.0131	1.05577	1.09755	1.27546	1.12413	1.18093	1.07446	1.09103	0.978971	1.05783	1.11007	1.13014	1.1869	1.30651	1.14417	1.22929
3	18	+/+	22	0.261996	0.909592	0.930586	0.964445	0.954241	0.969718	1.0714	1.15381	0.9688	1.05362	1.07544	1.1191	NaN	NaN	NaN	1.33679	1.17479	1.28991	1.23994	1.13868	1.18389	1.15286	1.10149	1.11174	0.990491	1.066	1.0414	1.02389	1.04821	1.08706	1.21836	1.07278	1.17533	1.17959	1.12493	1.27654	1.17862	1.07355	1.0792	1.06496	1.21092	1.22539	1.25774	1.02955	1.15831	1.1563
3	18	+/+	23	-0.0271019	1.02382	0.958385	1.05698	0.990091	0.950779	0.976688	1.07075	1.0154	1.00571	1.03523	1.0481	NaN	NaN	NaN	0.992086	1.0207	0.931063	1.00605	0.971938	0.91796	0.912604	0.968141	0.890096	0.889413	0.940843	0.995013	0.930424	0.932976	0.911785	0.951383	0.975515	0.929533	0.933452	0.964563	0.881255	1.02367	1.07791	0.903695	0.968907	0.850955	0.866308	0.948558	0.905099	0.888776	0.880317
3	18	+/+	24	-0.0378834	1.05216	1.03667	1.02029	0.938684	1.09073	0.935786	1.00308	1.03844	1.07498	1.02484	0.970925	NaN	NaN	NaN	1.00542	0.985669	0.959951	0.960472	0.925517	0.866146	0.961972	0.969145	1.10208	1.03477	1.06075	0.974413	1.04463	0.898322	0.939615	1.01731	1.02299	1.06699	1.03758	1.02635	0.947011	0.99373	0.909959	0.958528	0.995972	1.05732	0.911066	0.930097	1.04409	0.995178	0.974001
3	18	+/+	25	0.262992	1.04583	1.03813	1.00063	1.02287	1.05111	1.03757	0.962211	0.960455	1.01099	0.938617	0.98798	NaN	NaN	NaN	1.30316	1.24613	1.2602	1.17575	1.10598	1.00615	1.08898	1.05527	1.07543	1.09024	1.07203	1.12952	1.08932	1.07751	1.15459	1.13822	1.19762	1.13981	1.27715	1.20904	1.24717	1.16462	1.1563	1.1344	1.09642	1.07781	1.10048	1.14062	1.14181	1.07103	1.06067
3	18	+/+	26	0.473422	1.04569	1.04344	1.00395	1.03527	0.945216	0.968035	0.927369	0.913199	1.06792	1.02901	1.04552	NaN	NaN	NaN	1.4648	1.51175	1.43745	1.31382	1.31311	1.33383	1.19124	1.25249	1.13578	1.18251	1.18603	1.1534	1.15602	1.09403	0.968405	1.06131	0.959014	1.08841	1.14678	1.08829	1.15779	1.22607	1.25307	1.29465	1.1975	1.15069	1.19395	1.25586	1.33891	1.36325	1.28267
3	18	+/+	27	0.0456708	0.91395	0.850882	0.961596	1.09081	1.13191	1.19381	1.12238	1.05868	0.930794	0.961519	0.876072	NaN	NaN	NaN	1.13542	1.06948	0.997011	1.00334	0.986998	1.02508	0.979396	0.9041	0.783805	0.762973	0.840804	0.833644	0.798462	0.756514	0.852657	0.886898	0.876847	0.818929	0.849898	0.909939	0.87691	0.90007	0.948339	1.12466	1.15366	1.22782	1.19987	1.20871	1.23205	1.24098	1.21085
4	19	+/+	1	0.577992	0.99674	1.30358	1.15586	1.05633	1.0524	1.16066	1.04296	1.12434	0.938969	1.02016	1.1981	NaN	NaN	NaN	1.7023	1.48802	1.79926	1.79416	1.30593	1.45812	1.89521	1.10459	1.3798	1.05893	1.62459	1.76675	1.59044	1.31034	1.817	1.39284	1.43605	1.40056	1.1532	1.03588	1.43628	1.1738	1.09268	1.86433	1.91004	1.05164	1.34145	1.21833	1.17017	0.784581	0.876663
4	19	+/+	2	0.579033	1.06923	0.928231	0.971257	1.08295	1.20491	1.02124	1.0448	1.05899	1.06114	1.01095	1.01989	NaN	NaN	NaN	1.60808	1.66301	1.60212	1.4945	1.47593	1.55704	1.54294	1.38699	1.39534	1.37331	1.37338	1.60218	1.31145	1.41458	1.35865	1.49031	1.32084	1.11545	1.15458	1.13661	1.09226	1.11924	1.04052	1.04658	1.19194	1.2593	1.03051	1.02059	1.14161	0.995014	1.03139
4	19	+/+	3	1.01014	1.03919	0.974278	1.07928	1.06439	1.16624	0.947318	0.943369	0.913199	1.09786	1.05137	0.974843	NaN	NaN	NaN	1.90246	2.26644	1.94447	1.74848	1.69955	1.58665	1.32834	1.17117	1.05159	1.3424	1.25973	1.42001	1.2077	1.4026	1.23531	1.22389	1.2404	0.999198	1.16932	1.22992	1.10804	1.12869	0.934362	0.950479	1.22375	0.967866	1.18917	1.24049	1.38775	1.03129	1.0666
4	19	+/+	4	0.469275	0.883785	1.15443	0.886901	1.08697	0.993139	1.1199	1.02946	1.01457	1.00877	1.29791	1.02019	NaN	NaN	NaN	1.72699	1.33868	1.4849	1.24044	1.28054	1.3238	1.15035	1.0488	1.25382	1.1256	1.52758	1.26685	1.15331	1.37004	1.18087	1.26559	1.0764	1.12357	1.09357	1.12889	0.953061	1.27865	1.20455	1.16475	1.27226	1.06683	1.13311	1.09667	0.976747	1.10609	1.0479
4	20	+/-	1	0.634733	1.07445	0.953897	1.0069	0.910457	1.11587	1.05688	1.12405	1.017	1.00704	0.969026	1.02313	NaN	NaN	NaN	1.66046	1.65518	1.65923	1.7806	1.64596	1.54097	1.41559	1.47746	1.27817	1.32693	1.23386	1.03755	1.07698	1.13252	1.13212	1.32429	1.30887	1.07387	1.16222	1.20041	1.13227	1.07083	1.01689	1.073	0.933809	0.996875	0.890242	0.908488	1.1238	0.973022	1.08385
4	20	+/-	2	0.533377	1.03995	1.01956	1.02897	0.925747	0.880446	1.19082	1.02586	1.12121	1.04749	1.04212	1.0935	NaN	NaN	NaN	1.51029	1.55001	1.63648	1.73914	1.87375	2.11411	1.63074	1.56533	1.45886	1.43534	1.4929	1.43175	1.52737	1.52212	1.43921	1.25986	1.4611	1.35184	1.2885	1.43672	1.57644	1.30668	1.36472	1.3619	1.21699	1.33766	1.30815	1.33714	1.47092	1.4532	1.52168
4	20	+/-	3	0.583369	1.00016	0.961935	0.958975	1.05649	1.01391	1.02748	0.98343	1.09337	0.99417	1.04754	0.929922	NaN	NaN	NaN	1.58231	1.65844	1.5506	1.42369	1.52416	1.27126	1.44589	1.28163	1.24452	1.41198	1.32948	1.14157	1.19261	1.12475	1.14277	1.07432	1.16177	1.18378	1.14603	1.0647	1.14194	1.16659	1.19992	1.07396	0.942152	1.06928	0.973251	1.04381	1.01282	1.12327	1.05181
4	20	+/-	4	0.286593	1.01947	1.01026	1.05097	1.06366	1.01688	0.951066	1.02362	0.995701	1.08048	1.05054	0.874682	NaN	NaN	NaN	1.29375	1.35883	1.28599	1.23754	1.10259	1.19995	1.33495	0.96644	0.942949	1.00252	1.02139	1.01713	1.03587	1.17669	1.10307	1.16671	1.1165	1.10813	1.04025	1.12424	1.03845	1.00506	0.991132	0.932407	0.97092	1.08255	1.05328	0.975391	1.07013	0.987164	0.934006
4	20	+/-	5	0.161403	1.04339	0.977706	0.922184	1.00315	1.15661	0.959365	1.12844	1.02111	1.19967	0.979658	1.21316	NaN	NaN	NaN	1.18312	1.11964	1.29883	1.31675	1.08472	1.2549	1.11136	1.1855	1.18619	1.13018	1.05177	1.02479	1.00219	1.22137	1.10105	1.40507	1.42021	1.28901	1.45829	1.44692	1.15571	1.42059	1.29453	1.37357	1.37008	1.25754	1.57132	1.32798	1.25711	1.37221	1.60938
4	20	+/-	6	0.123505	0.935119	1.10061	1.02548	0.970471	0.978027	0.911963	0.952292	1.04495	1.00771	1.09076	1.01329	NaN	NaN	NaN	1.09822	1.13502	1.14248	1.27742	1.18357	1.17058	1.19911	1.16348	1.26765	1.31737	1.29877	1.19056	1.20679	1.26231	1.23838	1.28934	1.24053	1.20615	1.13482	1.13311	1.08757	1.05766	1.10331	1.0464	1.11811	0.985412	0.959438	1.07182	1.06643	1.1697	1.13095
4	20	+/-	7	0.0645329	1.02472	1.02995	0.958275	0.948749	1.07521	0.953783	0.893191	1.00682	1.05158	1.07649	1.14706	NaN	NaN	NaN	1.06638	1.09759	1.03526	1.28953	1.16256	1.21222	1.19997	1.1392	1.11363	1.22817	1.04605	1.01872	1.13551	1.12138	0.999654	0.996398	1.10809	1.03958	1.07974	1.0604	1.04246	0.983191	1.02955	0.936847	1.02027	1.01356	0.99521	0.905047	1.04813	1.08643	1.04837
4	20	+/-	8	0.911128	1.15446	1.1443	1.04107	0.891555	0.977693	1.17735	1.06762	0.939858	0.995353	1.06505	0.963238	NaN	NaN	NaN	1.8353	2.2368	1.79758	2.00113	1.88867	1.77508	1.4903	1.44276	1.59293	1.39824	1.49047	1.21153	1.2151	1.52671	1.4617	1.43629	1.41181	1.53968	1.54517	1.47527	1.60014	1.37506	1.1878	1.40589	1.21973	1.2234	1.17233	1.10686	1.25354	1.22764	1.18033
4	20	+/-	9	1.07611	0.863475	0.953538	0.918109	0.952774	0.888078	0.996075	0.977324	1.02825	1.09141	1.16874	1.23587	NaN	NaN	NaN	2.07347	2.02153	2.08466	1.86207	1.8521	1.60926	1.44863	1.5159	1.33733	1.35077	1.32702	1.32179	1.26128	1.32824	1.29673	1.33687	1.33679	1.45825	1.42305	1.26966	1.48248	1.20598	1.28765	1.15473	1.29048	1.36148	1.28897	1.10564	1.42098	1.19197	1.11588
4	20	+/-	10	0.971965	1.03126	1.06288	0.834846	0.97605	1.06673	1.09344	1.03443	0.994644	0.901603	1.0953	1.37173	NaN	NaN	NaN	1.77839	2.12656	2.03829	1.8044	1.82064	1.53038	1.57887	1.57258	1.85993	1.31925	1.46744	1.50053	1.67362	1.34415	1.46568	1.41218	1.33927	1.49047	1.19149	1.41388	1.18409	1.28194	1.25834	1.41314	1.30097	1.30964	1.07496	1.3084	1.16899	1.27701	1.19498
4	20	+/-	11	3.16247	1.08481	1.05001	0.996695	0.96408	0.970716	1.24253	1.03436	1.02447	0.923381	0.907807	1.02948	NaN	NaN	NaN	4.0975	4.30269	4.1469	4.81711	4.12906	3.97999	3.90148	3.97253	3.80563	3.24418	3.41371	3.22674	2.91568	2.35669	2.50036	2.23575	2.13257	1.88263	1.82424	1.93774	2.07253	1.82885	1.75402	1.59922	1.41267	1.42993	1.31771	1.19573	1.2536	1.42252	1.27154
4	20	+/-	12	1.21161	1.00931	1.02264	0.944082	1.13066	0.876003	0.902306	1.18543	1.01461	0.976072	1.11706	1.13608	NaN	NaN	NaN	2.20175	2.24671	2.2398	2.40784	2.24464	2.04901	2.0708	1.7817	1.69284	1.61998	1.61971	1.40211	1.42932	1.3811	1.21223	1.20678	1.21924	1.14333	1.05289	0.993554	0.995437	1.01025	0.872741	1.01966	1.01616	1.06273	1.00627	1.04098	0.953787	0.922482	0.987001
4	20	+/-	13	0.802742	1.05252	0.960588	0.966926	1.12122	0.961853	1.13167	1.05615	1.07455	0.988045	1.01251	1.13652	NaN	NaN	NaN	1.63593	2.01622	1.85389	1.6377	1.86143	1.6666	1.72289	1.35855	1.35264	1.50392	1.39517	1.50467	1.2062	1.4316	1.47491	1.667	1.48155	1.26687	1.36997	1.34725	1.15121	1.2795	1.28654	1.16545	1.16495	1.14085	1.10061	1.08442	1.22327	0.916336	0.984561
4	20	+/-	14	0.474198	0.931634	1.04691	0.892846	1.05683	0.950205	1.01207	1.17947	1.05672	1.0892	1.10207	1.10824	NaN	NaN	NaN	1.23015	1.56234	1.72549	1.62687	1.70861	1.71319	1.68079	1.54166	1.51428	1.64838	1.37368	1.68092	1.6024	1.28247	1.2139	1.43888	1.09145	1.31749	1.402	1.33752	1.21452	1.12369	1.44851	1.25738	1.1685	1.26178	1.51981	1.09331	1.23008	1.16105	1.00249
4	20	+/-	15	0.0566296	1.12741	1.01282	0.989457	1.01233	1.05052	0.983961	0.970955	1.00632	0.952847	0.982883	1.12274	NaN	NaN	NaN	1.17085	0.984242	1.04165	1.0207	0.933895	0.887999	0.833019	0.904572	0.716311	0.83116	0.749219	0.691806	0.715771	0.700098	0.693521	0.730918	0.740719	0.846008	0.785553	0.729464	0.828573	1.00711	0.835495	0.958879	0.823325	0.81042	0.959678	0.921029	0.964403	0.957508	1.00657
4	20	+/-	16	0.27643	1.02196	0.966741	1.04935	0.98523	1.00681	1.00542	0.998475	1.03552	0.947995	1.10115	1.04026	NaN	NaN	NaN	1.30404	1.34377	1.21707	1.42389	1.24702	1.21805	1.18866	1.16859	1.12324	1.08472	1.00632	0.938358	1.00966	0.990158	1.00232	0.924655	1.12246	0.987162	1.10059	1.07397	1.19488	1.27992	1.19635	1.12569	1.16643	1.14668	1.15919	1.13139	1.27771	1.20031	1.10799
4	20	+/-	17	0.138438	1.18893	0.935748	1.12283	0.957686	1.0307	1.06076	1.11364	0.958027	0.872415	1.09397	0.93255	NaN	NaN	NaN	1.23258	1.10617	1.17698	1.22297	1.30436	1.23364	1.15335	1.16636	1.20084	1.20712	1.33488	1.2519	1.41427	1.04876	1.20149	1.11254	1.32762	1.31202	1.38218	1.4869	1.54666	1.38287	1.26405	1.356	1.44754	1.13055	1.31482	1.2847	1.28318	1.43566	1.80938
4	20	+/-	18	0.124832	1.10528	0.944317	1.03909	1.01107	1.0062	1.00573	1.10319	0.987688	1.01327	1.01217	0.993157	NaN	NaN	NaN	1.23172	1.15749	1.05369	1.02675	1.00917	1.00836	1.1994	1.04003	1.13872	1.11456	1.14115	1.13129	1.27076	1.08905	1.15393	1.10302	1.24898	1.13406	1.08317	0.997738	1.09913	1.06936	0.992413	1.05075	0.950257	0.97854	0.962715	0.965986	0.984343	0.873263	0.781963
4	20	+/-	19	0.0482249	1.04502	1.06352	0.996225	0.977001	0.992326	0.993275	1.01321	0.977459	1.06949	0.892114	1.04631	NaN	NaN	NaN	1.08572	1.08203	0.982823	0.988266	0.937047	1.02602	0.85816	1.0261	0.84071	0.866336	0.987525	0.929447	0.823475	0.793334	0.774646	0.731239	0.719046	0.775426	0.738207	0.655324	0.62628	0.785389	0.689778	0.739519	0.730105	0.816158	0.788077	0.903435	0.916917	0.984726	1.06682
4	21	-/-	1	0.0126764	1.12643	0.916425	1.11973	1.05515	1.0275	1.02428	0.978464	0.935469	1.02471	1.00014	0.965387	NaN	NaN	NaN	1.02353	1.06539	1.0116	1.04508	1.00672	1.04632	1.06628	0.971138	1.01161	0.984744	1.00501	1.06655	0.967531	1.06009	0.951871	0.962903	0.95751	0.963034	1.03639	0.960048	0.952357	0.940871	0.874566	0.91586	0.966748	1.02111	1.00142	0.924863	0.944091	0.941651	0.971005
4	21	-/-	2	0.155335	1.05659	1.02328	0.949975	1.06568	1.02945	1.01373	1.02041	0.951407	0.982177	0.987213	1.04045	NaN	NaN	NaN	1.17389	1.20343	1.11266	1.19361	1.04913	1.05994	1.25406	1.10442	1.08893	1.07697	0.850727	0.888846	1.00793	0.920563	1.02374	0.882379	0.918425	0.986549	0.921227	0.916357	0.973816	0.831012	0.953436	0.931304	0.973642	1.03518	0.942785	1.06146	1.03112	1.0621	1.20729
4	21	-/-	3	0.0310933	0.9561	0.938527	1.01599	0.982883	1.03621	1.02433	1.12673	1.03051	1.01569	0.951135	1.04125	NaN	NaN	NaN	1.04341	1.07252	1.00078	0.98165	1.01015	0.978243	1.05618	1.04779	1.00998	0.974082	0.97032	0.915352	1.00977	1.0641	0.924754	0.968513	1.0319	0.917968	1.003	1.07223	0.985041	1.06972	0.975484	0.979249	0.919898	0.900042	0.929859	0.91094	0.931199	0.993766	1.00822
4	21	-/-	4	0.218747	0.958659	0.977053	1.17388	0.966926	1.05666	0.949346	1.00798	1.03488	0.993701	0.96835	1.10719	NaN	NaN	NaN	1.1992	1.23687	1.2464	1.17888	1.15405	1.15116	1.06755	1.18772	1.12829	1.07928	0.9677	0.997376	0.975827	0.904616	1.04739	0.983311	1.03702	1.01084	1.09141	0.983325	1.00692	1.26619	0.857933	0.933918	0.946043	0.923917	1.04079	0.946679	0.998738	0.962493	1.10899
4	21	-/-	5	0.0574935	1.11831	1.11116	0.994352	0.932399	1.00349	1.15776	1.03625	1.04527	0.908072	0.880498	0.992534	NaN	NaN	NaN	1.0403	1.0789	1.10955	1.1431	1.04321	1.15961	1.1331	1.11218	1.05328	1.14277	1.1975	1.06785	1.26531	1.16367	1.03381	1.05637	1.17032	0.967361	1.04863	1.02118	0.784275	1.02172	0.91296	0.901218	0.909371	0.988289	1.01131	1.13225	1.03897	1.04131	0.957066
4	21	-/-	6	0.0804614	1.02605	0.943911	0.998481	1.069	1.00823	1.01354	1.0143	1.08198	1.07107	0.938283	1.01536	NaN	NaN	NaN	1.1788	1.00739	1.10465	1.22207	1.22475	1.0634	1.12709	1.12155	1.28881	1.18688	1.21508	1.3305	1.4659	1.16396	1.30214	1.14327	1.14552	1.17326	1.12467	1.12041	1.12601	1.25017	1.13459	1.19087	1.31201	1.17885	1.0423	1.1983	1.0414	1.15223	1.09326
4	21	-/-	7	0.384861	1.01429	0.995184	0.977553	0.914127	1.01281	0.990938	0.989825	1.01555	1.02059	1.04868	1.12742	NaN	NaN	NaN	1.40367	1.38312	1.36165	1.27371	1.33387	1.22481	1.23195	1.07478	1.10223	1.15521	1.16063	1.19839	1.05573	1.09942	1.07557	1.07919	1.05914	1.1349	1.07308	1.07759	1.09862	1.15798	1.05404	1.16938	1.14727	1.08668	1.04295	1.06292	0.9591	1.15104	1.16562
4	21	-/-	8	0.324988	1.04888	1.00115	0.908681	1.01213	0.925058	0.900748	0.939144	0.94441	0.983178	1.11724	1.23236	NaN	NaN	NaN	1.46275	1.14085	1.30555	1.24921	1.33046	1.19473	1.2169	1.15317	1.30478	1.21657	1.25056	1.16581	1.28986	1.25661	1.22387	1.05848	1.23925	1.28471	1.1833	1.30065	1.39628	1.23687	1.3255	1.3506	1.41781	1.29688	1.37779	1.4409	1.47578	1.34943	1.36984
4	21	-/-	9	0.334532	1.02887	1.10343	0.99309	1.08858	1.00286	1.12084	0.911842	1.0389	0.939996	1.10986	0.888649	NaN	NaN	NaN	1.67346	1.27006	1.16156	1.31266	1.36122	1.23426	1.07979	1.14369	1.15625	1.02561	1.30951	1.02818	1.02841	1.16555	1.08102	1.15867	1.02554	1.02584	1.28635	1.26336	0.980188	1.05021	1.0076	0.960535	0.914192	1.09576	0.909228	0.980374	1.13364	1.19962	1.05362
4	21	-/-	10	0.00447107	1.00718	0.995748	0.967035	1.07062	0.940098	0.987526	1.04519	0.996223	1.0433	1.01969	1.01527	NaN	NaN	NaN	0.964764	1.03021	1.04022	1.06585	1.05123	1.11148	1.00218	1.06368	1.0331	1.05971	1.09072	1.12456	1.09558	1.0957	1.07337	1.022	1.00038	0.983081	1.06573	1.00308	0.99564	0.941266	1.00965	0.930261	0.913835	0.900624	0.93055	0.923268	0.955164	1.0247	1.12114
4	21	-/-	11	-0.0845138	1.01998	0.97126	0.967032	1.03941	1.06629	1.03582	1.04808	1.14291	0.965944	1.02454	0.904172	NaN	NaN	NaN	0.885838	0.981983	0.963017	0.955124	1.01216	0.995366	0.96333	0.932729	0.998659	0.993036	0.917671	0.887171	0.879008	0.879893	0.896373	0.919399	1.00733	0.964414	0.992205	0.932018	0.961184	0.939042	0.877689	0.928198	0.890206	1.00824	0.986383	0.953581	1.06879	1.07551	1.08142
4	21	-/-	12	0.0194884	1.03756	0.943181	0.975897	1.03932	0.997738	1.01034	1.00527	1.07519	1.00932	0.988214	1.05147	NaN	NaN	NaN	1.02669	1.01445	1.04193	0.983097	1.05166	1.04146	1.11651	1.04552	1.09535	1.0557	0.982044	0.951359	1.00324	0.99669	1.02063	0.936397	0.935456	0.869803	0.920875	0.947103	0.910744	0.895879	0.939773	0.976234	0.888032	0.951793	0.9538	1.01873	0.929446	1.07713	1.09092
4	21	-/-	13	0.0551121	0.987507	0.893301	1.09204	1.06533	1.08607	1.02001	0.977523	1.10778	0.937269	1.0178	0.98982	NaN	NaN	NaN	1.11448	1.13243	0.973816	0.97345	1.06514	0.984083	1.05243	1.05607	1.19847	1.02644	1.03897	1.25719	1.05285	1.20632	1.14303	0.957885	0.889846	0.834346	0.966822	1.11456	0.977808	0.962014	1.04341	0.962171	0.949323	0.830216	0.856725	0.98827	0.896903	0.91027	0.900131
4	21	-/-	14	0.0354227	1.06121	1.04347	1.03423	0.92584	1.03926	1.01546	0.997049	1.01183	0.986957	1.03386	0.951432	NaN	NaN	NaN	1.03565	1.01197	1.10341	1.02636	0.969329	1.02657	1.06886	1.03213	0.918136	1.09743	1.08214	1.09801	0.929659	1.05363	1.04206	1.08386	1.01789	1.03185	1.08045	1.13754	1.21755	1.17438	1.22854	1.20185	1.11915	1.14749	1.2162	1.24284	1.20283	1.21493	1.30134
4	21	-/-	15	1.01443	0.899913	0.930128	1.03927	0.957819	1.09671	1.07441	0.970921	1.14724	0.910562	1.11351	1.07867	NaN	NaN	NaN	2.09581	2.04886	1.94077	1.90783	1.8737	1.72659	1.59366	1.44168	1.54953	1.51238	1.35773	1.4078	1.19613	1.33404	1.28898	1.17898	1.08403	1.27752	1.13708	1.26896	1.21771	1.33543	0.99158	1.05535	1.01887	1.17345	0.963316	1.0335	1.0979	1.08536	1.05561
4	21	-/-	16	0.587971	1.02578	1.12871	1.10009	1.02692	0.938233	0.979168	0.970178	0.963859	0.996207	0.991302	1.00507	NaN	NaN	NaN	1.70091	1.62099	1.47814	1.46121	1.46375	1.46585	1.43507	1.40445	1.35311	1.25501	1.16297	1.23906	1.31696	1.16971	1.18155	1.26332	1.17706	1.16774	1.13397	1.12864	1.18081	1.13054	1.14152	1.16788	1.17289	1.21972	1.09854	1.16673	1.16073	1.26084	1.28962
4	21	-/-	17	-0.0375348	1.04415	1.01121	0.906108	1.0573	1.04622	1.07914	1.0096	1.04802	0.9851	0.943359	1.05674	NaN	NaN	NaN	1.00489	0.965389	0.956182	0.952263	1.04413	1.04193	1.03245	1.03699	0.979116	1.01718	0.950663	0.994055	1.00857	0.941928	0.997278	0.855313	0.982401	0.975813	0.88234	0.932261	1.05959	1.02827	0.960516	0.964013	0.976484	1.02297	0.975367	0.915671	1.06995	1.02578	0.984688
4	21	-/-	18	-0.161764	1.00625	1.08987	1.00181	1.04377	1.03485	1.01337	0.952588	0.95166	0.959383	1.00867	0.972088	NaN	NaN	NaN	0.800549	0.846043	0.886782	0.899618	0.869623	0.963655	0.998717	0.903316	0.865367	0.883663	0.956958	0.857226	0.866396	0.83154	0.820193	0.832091	0.865195	0.89331	0.886674	0.863793	0.922124	0.910928	0.880154	0.918282	0.852122	0.891633	0.937959	0.96344	0.90708	0.990865	0.89337
4	21	-/-	19	0.372055	1.06884	1.09135	1.07969	1.03507	1.05083	1.04595	0.999504	0.925575	0.984309	0.969705	0.984978	NaN	NaN	NaN	1.44531	1.39701	1.34909	1.40706	1.70021	1.59323	1.42983	1.48204	1.70924	1.75617	1.9944	1.67669	1.78664	1.73418	1.84488	1.65832	1.59986	1.62924	1.58097	1.48202	1.47018	1.52816	1.45984	1.64571	1.56554	1.56034	1.45774	1.323	1.34544	1.28662	1.22642
4	22	+/+	1	0.271567	0.887959	0.832817	0.932184	0.958464	0.945884	1.01177	1.06491	1.12769	1.07018	1.13956	1.10026	NaN	NaN	NaN	1.371	1.1996	1.23553	1.13206	1.19313	1.16296	1.08212	0.972583	0.94068	0.925672	0.974565	0.949414	0.971745	1.04051	0.99096	0.953418	1.09254	1.09652	1.11235	1.13246	1.2115	1.15568	1.1374	1.18612	1.1914	1.2268	1.20583	1.16979	1.20255	1.19884	1.16116
4	22	+/+	2	0.313818	0.943783	1.01238	0.927774	1.05142	1.00634	0.988756	1.02362	1.07331	1.09694	1.0104	0.938669	NaN	NaN	NaN	1.4854	1.32974	1.16674	1.15062	1.15482	1.16447	1.18298	1.14802	1.00842	1.0867	1.08731	1.03398	1.0254	0.966991	1.13812	1.03667	0.956782	1.19598	1.17225	1.05331	1.09511	1.0544	1.13893	1.05045	1.05054	1.03862	1.06032	1.12582	1.04641	1.02178	1.05167
4	22	+/+	3	1.71774	1.04136	1.0098	0.986347	0.979396	1.08683	1.03807	1.04894	0.987663	0.978191	1.09298	0.894214	NaN	NaN	NaN	2.87469	2.82605	2.52735	2.5754	2.17907	2.22597	2.00317	1.64744	1.76463	1.67457	1.55606	1.56223	1.3762	1.46047	1.40086	1.27647	1.19331	1.22222	1.19146	0.970914	1.13545	1.20045	1.21526	1.16006	1.05191	0.930981	0.982372	0.964323	1.05723	1.00976	0.975831
4	22	+/+	4	0.690776	0.967292	0.947966	0.932906	0.945646	0.943524	1.00306	1.00495	1.14114	1.06072	1.00206	1.11904	NaN	NaN	NaN	1.63543	1.75228	1.66941	1.56442	1.58581	1.51269	1.28546	1.16334	1.14626	1.00932	0.948483	1.01923	1.03708	0.997609	1.05153	0.963747	1.14736	1.12153	1.10409	1.06773	1.05276	1.21041	1.07196	1.17042	1.29053	1.05847	1.11543	1.0177	1.04121	0.99269	0.963196
4	22	+/+	5	0.541767	0.912965	0.788465	0.915586	0.937497	1.00595	1.03549	1.1666	1.05167	1.0839	1.26641	1.0618	NaN	NaN	NaN	1.76328	1.52209	1.38929	1.52211	1.27711	1.2517	1.29027	1.06022	0.981286	1.00342	0.89387	0.885829	0.896643	0.839675	0.857575	0.703851	0.911738	0.695689	0.784944	0.82796	0.768403	0.75357	0.900639	0.898748	0.785578	0.845399	0.822033	1.01744	0.953727	0.863763	0.898271
4	22	+/+	6	0.196907	0.947721	1.00824	0.954568	1.07556	0.948164	1.04756	0.960892	0.905189	1.1381	1.01927	1.02922	NaN	NaN	NaN	1.09442	1.19951	1.29837	1.30819	1.19045	1.18206	1.23172	1.27369	1.27159	1.16302	1.19648	1.18702	1.28513	1.07669	1.12863	1.10141	1.04271	1.00001	1.09839	0.952499	0.956486	1.00672	0.981318	1.02119	0.940046	0.969698	0.999542	0.956503	1.0898	1.03493	0.987138
4	22	+/+	7	0.352321	1.05993	1.0365	0.976254	0.9591	1.00729	0.959306	1.01029	1.03167	0.995233	1.13066	0.975017	NaN	NaN	NaN	1.41571	1.24961	1.44151	1.531	1.42363	1.39342	1.3025	1.1769	1.13255	1.21916	0.990626	1.06817	0.92837	1.09754	1.05206	0.941938	0.97758	0.916999	0.836377	0.931393	0.898699	1.00684	1.01148	0.906496	0.931468	0.869065	1.00164	0.898129	1.1159	1.15615	1.03709
4	22	+/+	8	1.15241	1.10898	0.973749	1.03375	0.917087	0.943761	0.994964	0.999911	0.968916	1.05689	1.0788	1.05207	NaN	NaN	NaN	1.95773	2.28187	2.24069	2.03235	1.76854	2.07304	1.97657	1.75098	1.63882	1.63843	1.51391	1.54778	1.41719	1.43962	1.36556	1.23601	1.19583	1.1676	1.14962	1.04168	1.04096	1.25263	1.31085	1.17407	1.26825	1.07709	1.15501	1.06557	1.07745	1.13894	1.13489
4	22	+/+	9	1.98973	1.0423	0.939319	1.04012	0.91648	1.11817	1.07587	1.06424	0.956253	1.0757	1.14783	0.914966	NaN	NaN	NaN	2.6722	3.23651	3.17337	2.92765	3.17145	2.25009	2.15947	2.16249	2.13833	2.10021	1.7685	1.85326	1.78648	1.40231	1.58001	1.53542	1.49873	1.3386	1.61358	1.35831	1.42347	1.27179	1.22172	1.24046	1.35542	1.29636	1.17529	1.30501	1.1746	1.1251	1.36203
4	22	+/+	10	2.22997	1.06711	0.924547	0.945834	0.979366	1.0343	0.956874	0.958207	1.01466	1.08427	1.08309	1.13692	NaN	NaN	NaN	3.18873	3.62193	2.89373	3.04165	2.46312	2.54151	2.61205	2.33362	2.25633	2.1046	1.83821	1.73337	1.64984	1.84862	1.68791	1.37136	1.45134	1.50181	1.67956	1.37156	1.31094	1.54219	1.32285	1.15524	1.40321	1.27655	1.17926	1.14631	1.37749	1.29257	1.24941
4	22	+/+	11	2.21623	1.00128	0.974821	0.99455	1.0296	1.1284	1.00392	1.01322	0.998698	0.887326	1.02317	1.13712	NaN	NaN	NaN	3.19965	3.41542	3.05012	2.82361	2.73178	2.31703	2.25739	2.14885	1.9924	1.8676	1.67857	1.57714	1.55468	1.52094	1.43095	1.20938	1.30797	1.27475	1.22648	1.05577	1.11627	1.15694	1.21122	1.07559	1.04386	1.06503	1.05932	1.0022	1.03712	1.05268	1.04425
4	22	+/+	12	0.968417	1.09515	1.05141	0.970503	1.01288	1.01996	0.963289	1.03159	0.951038	1.02631	1.01947	1.03881	NaN	NaN	NaN	1.8394	2.12584	1.98249	1.77153	1.8947	1.76367	1.64828	1.60627	1.54728	1.60471	1.65337	1.49886	1.4082	1.31125	1.35973	1.17589	1.30736	1.33246	1.21016	1.21064	1.09781	1.21332	1.20115	1.37388	1.09903	1.28095	1.03985	1.09501	1.22302	1.27197	1.17947
4	22	+/+	13	1.26854	1.04621	0.936328	1.07766	0.969108	1.03667	1.11167	1.0708	1.01105	1.07007	0.972545	0.863489	NaN	NaN	NaN	2.39224	2.43889	2.06511	2.04559	2.06278	1.95113	1.69034	1.67302	1.53641	1.36621	1.32849	1.29218	1.07155	1.15275	0.977255	1.05579	1.03456	0.919747	0.912173	0.92804	0.8919	0.875387	0.941138	0.901088	0.950313	1.08494	0.938767	0.934298	1.02265	1.03064	1.03396
4	22	+/+	14	2.2956	0.973946	0.999884	1.02746	1.02179	0.886343	1.00228	0.942572	0.957454	1.05988	1.10596	1.10975	NaN	NaN	NaN	3.61808	3.1366	3.1254	2.60679	2.42922	2.29577	2.23313	2.09893	1.92144	1.76621	1.70917	1.48292	1.49895	1.42572	1.28008	1.16285	1.26253	1.2238	1.13216	0.980574	1.12993	1.06796	1.11332	1.0569	1.08938	1.03407	1.01549	1.01838	0.9926	0.97077	0.942717
4	22	+/+	15	0.560756	1.13438	1.01654	1.11232	0.96637	1.01558	0.946125	0.988989	0.997857	0.926745	0.999894	0.94709	NaN	NaN	NaN	1.50664	1.7832	1.42387	1.65657	1.34499	1.20495	1.19288	1.2153	1.25072	1.12712	1.10115	0.981498	1.04529	1.0898	0.956095	1.03145	0.964563	1.05148	0.966824	1.03718	0.996708	0.968974	1.03743	0.977995	0.914263	0.91118	0.748761	0.828537	0.826907	0.722088	0.796322
4	22	+/+	16	1.35435	1.04289	1.01969	1.03073	1.04144	0.930051	0.956778	0.994223	0.978855	1.0311	1.05068	0.997305	NaN	NaN	NaN	2.34462	2.48593	2.25542	2.31635	2.2919	2.14626	2.01952	1.91648	1.83289	1.90282	1.88051	1.59078	1.49709	1.49038	1.34526	1.32841	1.34478	1.29508	1.30957	1.4272	1.40409	1.31958	1.30059	1.40986	1.23726	1.24932	1.19581	1.19781	1.12797	1.08022	1.12099
4	22	+/+	17	0.841654	1.23292	1.1113	1.06245	1.08031	1.03227	0.896847	0.831431	0.857172	1.00985	0.918111	1.04408	NaN	NaN	NaN	1.46781	1.9014	2.16554	2.01679	1.86675	1.96061	1.77096	1.70969	1.81004	1.72109	1.68415	1.77931	1.56469	1.56245	1.50178	1.58118	1.38302	1.54429	1.33756	1.4377	1.43503	1.41495	1.3163	1.44271	1.40373	1.48868	1.4097	1.4281	1.47916	1.44455	1.44546
4	22	+/+	18	0.788704	0.980564	0.988606	1.04714	1.24709	0.915079	1.00046	0.873132	1.19473	0.945642	0.933371	1.04116	NaN	NaN	NaN	1.83775	1.5521	2.014	1.53162	1.67399	1.39056	1.38559	1.43312	1.35586	1.44591	1.24871	1.16392	1.23287	1.21015	1.27956	1.31861	1.32122	1.29327	1.36445	1.42131	1.53277	1.21131	1.39227	1.33683	1.54822	1.21128	1.19426	1.17185	1.30544	1.15821	1.26104
4	22	+/+	19	2.3876	0.959298	1.03071	1.00851	0.923353	0.998003	1.00967	1.01902	0.980603	1.13207	1.09874	0.96525	NaN	NaN	NaN	3.26599	3.46599	3.47881	3.2696	3.5153	3.18049	3.06009	3.10691	2.81232	2.84544	2.31541	2.18189	2.07669	1.97461	1.72292	1.62399	1.58158	1.49556	1.45978	1.52088	1.37814	1.29293	1.25834	1.26785	1.25917	1.18414	1.25323	1.24667	1.24996	1.2109	1.28023
4	22	+/+	20	1.11767	0.915462	0.91512	0.946093	0.973678	0.96734	0.958895	1.00666	1.00317	1.15475	1.096	1.15485	NaN	NaN	NaN	1.83447	2.15707	2.34262	2.04285	1.92341	1.78816	1.86683	1.73039	1.61013	1.35308	1.44625	1.22911	1.16974	1.18761	1.19015	1.1826	1.14403	1.24301	1.21973	1.15034	1.21891	1.00908	1.02465	0.950921	0.938022	1.00648	0.990771	1.03167	1.0805	1.02277	1.13918
4	22	+/+	21	1.61694	1.05264	0.947993	0.904618	1.00189	0.96413	1.02351	1.00718	1.10847	1.0649	1.04106	1.08234	NaN	NaN	NaN	2.46254	2.63835	2.78483	3.08202	2.73213	2.58252	2.35456	2.54842	2.29171	2.23677	2.01094	1.7693	1.56123	1.78641	1.62937	1.71023	1.6723	1.59551	1.55144	1.45999	1.40541	1.42665	1.30497	1.39127	1.30537	1.25158	1.35469	1.2284	1.41943	1.09892	1.14702
4	22	+/+	22	3.04349	1.18171	1.14932	0.954545	1.06073	0.932306	1.11748	0.999003	0.99417	0.929587	0.996744	0.895647	NaN	NaN	NaN	4.35163	3.80643	4.06709	3.77736	3.27126	3.2414	3.03456	2.5523	2.47064	2.39309	2.21776	1.88169	1.69411	1.66119	1.61743	1.52608	1.47485	1.39933	1.3864	1.1909	1.26801	1.12009	1.24127	1.02955	1.20611	1.22135	1.24661	1.23054	1.1642	1.09176	1.05631
4	22	+/+	23	1.5067	0.97888	0.882576	0.852111	0.934651	0.953451	1.05723	1.06905	1.19121	1.1318	0.976803	1.15634	NaN	NaN	NaN	2.23988	2.71631	2.57222	2.34379	2.11582	2.05459	1.82674	2.06676	1.63287	1.47825	1.60608	1.31697	1.31115	1.39602	1.2716	1.08309	1.04584	1.03939	1.12452	1.20187	1.05321	0.965653	0.961554	0.882085	0.962865	0.852735	0.811976	0.99467	1.15902	1.00015	1.13067
4	22	+/+	24	0.0680355	1.11953	0.902207	1.02732	1.05648	1.00167	0.994814	0.957573	1.00156	0.999158	1.01744	0.964531	NaN	NaN	NaN	1.2268	1.07979	0.920846	1.09369	1.02992	1.04472	1.06519	0.944263	1.02434	0.970054	0.975339	1.0152	1.02301	0.983534	0.996899	1.09473	1.0617	0.840025	1.00774	0.90962	0.978085	0.888391	0.942435	1.08173	1.01024	0.959702	0.874308	0.911446	1.00947	0.951375	0.951404
4	22	+/+	25	1.06146	1.16616	0.989998	1.1185	0.951092	0.902057	1.02327	0.860511	1.02591	1.19803	1.0642	1.14808	NaN	NaN	NaN	2.11552	2.0384	2.12037	2.04935	1.69865	1.26848	1.42525	1.30048	1.43733	1.29629	0.995445	1.24568	1.20477	1.12062	1.13874	1.33161	1.2506	1.19392	1.5743	1.27205	1.13755	1.19213	1.1289	1.11996	1.16789	1.1941	1.15913	1.09313	0.987653	1.23458	1.11205
4	22	+/+	26	0.129932	1.07945	0.962192	1.04108	0.892817	1.03449	1.01515	1.00237	1.10082	0.969098	1.02716	1.08046	NaN	NaN	NaN	1.10841	1.11668	1.2021	1.09503	1.11191	0.97987	0.957148	0.906732	0.927411	0.834369	0.887697	0.788115	0.845287	0.865025	0.802529	0.849195	0.86818	0.931605	0.926455	0.873151	0.996555	0.870467	0.948394	0.865582	0.932855	0.902733	0.920093	0.83042	0.930167	0.869262	0.89871
4	22	+/+	27	0.974175	0.960343	0.966126	1.06231	1.09615	0.915619	1.08727	0.972872	1.08499	0.958393	1.08563	0.957449	NaN	NaN	NaN	2.01549	1.91803	2.04592	1.97768	1.99448	1.77345	1.70968	1.39853	1.40403	1.34472	1.35174	1.27854	1.18548	1.12374	1.25747	1.11917	1.1363	1.0913	1.0862	1.03743	1.05447	1.07279	1.08001	1.13083	1.25979	1.12147	1.34235	1.15907	1.13802	1.11979	1.10413
4	23	-/-	1	0.627355	1.01849	1.18604	1.00958	0.915109	1.08009	0.674583	1.08215	0.953289	1.01601	1.09645	1.15871	NaN	NaN	NaN	1.45269	1.88846	1.55045	1.57974	1.27585	1.13198	1.57206	1.25961	1.381	1.48788	1.31905	1.46409	1.30347	1.3083	1.34131	1.02153	1.15591	1.03646	1.09209	1.3449	1.22004	1.03171	1.13461	1.17385	0.998677	0.994969	1.12638	1.19071	1.26423	1.17319	1.04193
4	23	-/-	2	0.501551	1.06579	1.00329	1.03453	1.03889	1.08193	1.08317	0.930769	0.968054	0.923655	0.980642	1.01835	NaN	NaN	NaN	1.50574	1.37736	1.65477	1.5418	1.27654	1.13875	1.28041	1.11576	1.06639	1.16302	1.04064	1.04715	1.08284	1.12049	0.875121	0.95724	1.02474	0.99949	1.106	0.910448	1.08518	1.03735	1.14623	1.09785	0.970226	0.989285	1.11767	1.03566	0.876663	1.03888	0.962235
4	23	-/-	3	0.133582	0.896701	0.881414	0.887356	0.961999	0.982455	0.994679	0.987605	0.998216	1.14296	1.12899	1.18172	NaN	NaN	NaN	1.13042	1.11364	1.1154	1.09984	1.14152	1.09874	1.05791	1.06506	1.0862	1.1052	1.07442	1.06513	1.08936	1.13696	1.19447	1.13684	1.10031	1.10678	1.12428	1.17985	1.06106	1.06353	0.998221	0.965746	0.959303	1.00144	1.02405	1.02065	1.05751	0.955165	0.887959
4	23	-/-	4	0.899978	1.02035	0.89235	1.001	1.01727	0.937174	1.0424	0.976896	1.08181	0.984563	1.03184	1.11779	NaN	NaN	NaN	1.93934	1.93794	1.81835	1.80923	1.80595	1.916	1.65892	1.18702	1.56938	1.35667	1.35713	1.2788	1.3389	1.21749	1.10571	1.11377	1.07925	1.17787	1.20914	1.27553	1.3714	1.14926	1.3129	1.24545	1.21742	1.25421	1.05506	1.11155	1.30069	1.13046	1.1538
4	23	-/-	5	-0.00523195	1.08491	1.07141	1.02302	1.03828	1.04015	1.03385	0.970999	0.939065	0.998224	0.943326	0.937013	NaN	NaN	NaN	0.97819	1.01947	1.02962	1.05707	1.00575	1.14805	0.993034	1.06177	1.01172	1.10943	1.08718	1.12583	1.11899	1.03095	1.09976	1.07134	1.14161	1.19811	1.08015	1.09512	1.03321	1.01084	1.03976	0.955862	0.964523	0.976154	1.02734	0.968328	1.08471	1.1738	1.12237
4	23	-/-	6	0.40417	0.948896	1.1265	0.964229	1.09331	1.02849	1.08011	0.985867	1.06605	0.999258	0.885263	0.994043	NaN	NaN	NaN	1.47928	1.30744	1.47918	1.5217	1.20513	1.36507	1.222	1.22957	1.19177	1.11419	1.2506	1.11102	1.34388	1.28688	1.20787	1.34549	1.23325	1.26833	1.26718	1.39092	1.27362	1.2539	1.19282	1.19265	1.05661	1.01031	1.144	1.03657	1.09773	1.05389	1.11565
4	23	-/-	7	0.0715806	0.998136	1.02326	1.03572	1.07775	1.05421	0.970741	0.936704	1.01922	0.992198	1.02768	0.991258	NaN	NaN	NaN	1.0581	1.09308	1.10425	1.09482	1.09901	1.00053	1.021	0.952298	1.02089	1.01443	1.05892	1.14201	1.03954	1.11872	0.958933	0.932934	1.06086	1.12597	1.13313	1.05702	1.07615	0.965356	1.04361	1.06872	1.00981	1.15499	1.18257	1.17463	1.03228	1.18255	1.05893
4	23	-/-	8	0.602428	1.0226	0.998258	1.0312	1.00829	1.03475	0.997334	1.02145	0.988123	1.00847	0.943775	1.02445	NaN	NaN	NaN	1.59905	1.49538	1.72913	1.70988	1.48838	1.48669	1.53278	1.32395	1.38197	1.22785	1.37603	1.28845	1.15032	1.19482	1.33645	1.10317	1.1281	1.12473	1.06554	1.09622	1.05487	0.999261	1.152	1.0068	1.03322	1.0306	1.22154	1.15596	1.04079	1.10331	1.1177
4	23	-/-	9	0.285806	0.990974	1.08187	1.06871	1.05212	1.02998	1.07595	1.05003	0.936012	0.972022	0.989836	0.955152	NaN	NaN	NaN	1.21551	1.39125	1.32491	1.46608	1.44055	1.3475	1.37298	1.22121	1.17685	1.1751	1.48217	1.28496	1.35717	1.30317	1.2299	1.37447	1.17746	1.32495	1.22174	1.24846	1.3087	1.04372	1.1706	1.09613	1.09794	1.10145	1.18056	1.38251	1.13926	1.2145	1.03477
4	23	-/-	10	-0.176833	1.09444	1.09507	0.996332	0.962861	1.06205	1.08137	0.892655	1.01936	0.931502	1.05282	0.950051	NaN	NaN	NaN	0.777324	0.876533	0.872181	0.8543	0.943903	0.949595	0.93943	0.832428	1.06238	0.996284	1.02378	0.98418	0.984105	0.868304	1.04366	0.900008	0.937049	0.899153	0.928963	1.09194	0.971998	0.915979	1.04034	0.815927	0.933901	0.77246	0.886722	1.03258	0.795233	1.07335	0.912824
4	23	-/-	11	0.0991933	1.00981	1.01573	1.05183	0.82595	0.985505	0.916892	1.03395	1.14652	1.02919	1.04104	1.05809	NaN	NaN	NaN	1.18877	1.05341	1.07232	1.07749	1.04195	1.01576	0.920967	1.07512	1.01332	1.07604	1.06964	0.976115	0.855195	0.902471	0.86607	1.02278	1.00918	0.998698	0.945889	0.94093	0.992797	1.0112	0.919211	0.87076	1.00832	1.05075	0.794013	0.896988	1.12948	1.14396	0.97598
4	23	-/-	12	0.847784	0.997311	1.0098	1.18652	0.944639	1.03796	0.97901	1.04961	1.0074	1.01185	0.940477	1.01711	NaN	NaN	NaN	1.81662	1.93557	1.84054	1.95254	1.68114	1.68192	1.64295	1.64607	1.51727	1.3144	1.4416	1.31993	1.52788	1.37327	1.3098	1.28618	1.39312	1.23483	1.35824	1.3031	1.27933	1.26375	1.19659	1.20345	1.27858	1.15312	1.30139	1.14653	1.0895	1.15462	1.11393
4	23	-/-	13	0.473063	0.976486	0.984998	1.02022	1.06868	0.958953	1.06053	0.992384	1.08083	0.97197	0.95016	0.994758	NaN	NaN	NaN	1.41506	1.49365	1.53004	1.44767	1.44063	1.42832	1.46183	1.40673	1.36607	1.37435	1.23209	1.27428	1.11586	1.14313	1.14624	1.01665	1.02486	1.01499	1.00302	1.00417	0.955027	0.973177	0.960821	1.03554	1.00496	0.974671	1.01185	0.973696	0.922546	0.992726	0.999823
4	23	-/-	14	0.150498	0.979937	0.97459	0.999942	1.03516	1.0165	0.99665	1.03485	1.02194	0.966671	1.0016	1.0097	NaN	NaN	NaN	1.09416	1.20017	1.16551	1.14348	1.18384	1.12524	1.09841	1.0981	1.06395	1.012	1.04267	1.0114	0.976223	1.03308	0.997975	1.00572	0.982045	0.975513	1.00077	1.00546	0.990815	0.949211	0.962566	0.954434	0.950286	0.983605	0.982733	0.961176	0.978252	0.971411	1.01485
4	23	-/-	15	0.190668	0.935732	0.950534	0.986535	0.938923	0.978267	1.03569	0.997424	1.01272	1.11306	0.998361	1.23201	NaN	NaN	NaN	1.15479	1.25816	1.14322	1.20147	1.091	1.16345	1.07101	0.966939	1.02734	0.98272	1.09419	1.02329	0.896182	1.02616	0.914193	1.04542	1.0221	0.934628	1.00892	1.05784	0.967456	1.0714	1.0129	0.920039	0.981619	0.913895	0.934577	0.987612	0.935588	1.09048	1.10539
4	23	-/-	16	0.0396007	0.976224	0.935677	0.932748	0.97709	0.988943	0.989232	1.05482	1.04698	0.950131	1.02679	1.19113	NaN	NaN	NaN	0.998972	1.07428	1.00914	1.02379	1.11743	0.966418	1.11193	0.939402	1.05662	0.940332	0.9615	0.99077	1.08158	1.04538	1.12409	1.07876	1.02667	1.01764	1.0123	0.985288	0.985646	1.04016	0.995606	1.04009	0.943451	0.934277	0.980317	0.978986	0.971347	0.865514	1.05242
4	23	-/-	17	-0.00547338	1.00846	1.01021	0.935845	1.01074	1.01476	1.01102	0.971733	1.12202	1.03886	1.07679	0.864969	NaN	NaN	NaN	1.13802	1.05975	0.845944	0.986589	1.06877	0.961396	0.796521	0.788647	1.05311	0.940919	0.899062	0.883122	0.921718	0.885281	0.95148	0.885158	0.82987	0.890651	0.830798	0.848673	0.89415	0.970733	0.911531	0.914473	0.910346	0.854664	0.930898	0.930374	0.937722	0.911472	0.934316
4	23	-/-	18	0.152441	1.05761	1.04624	0.931206	1.07414	0.938171	1.01454	0.917171	0.979693	1.0229	1.01754	1.05645	NaN	NaN	NaN	1.09291	1.104	1.26018	1.2178	1.17968	1.13717	1.21599	1.21731	1.07461	1.15765	1.11214	1.0409	1.16031	1.08805	1.29491	1.31582	1.33775	1.32589	1.3287	1.28978	1.14806	1.2982	1.19569	1.18758	1.31177	1.11313	1.09601	1.09299	1.23403	1.17725	1.1803
4	23	-/-	19	0.0147661	0.954944	1.01055	0.924278	1.096	1.07349	1.02321	1.0631	0.980309	1.00893	0.908185	1.09123	NaN	NaN	NaN	1.07933	1.0311	0.946771	1.01268	0.974739	1.01025	1.00075	0.97023	1.06326	1.05317	0.944818	1.05203	1.11896	1.00604	1.0467	1.05598	0.948254	1.02023	1.09246	1.04403	1.00102	1.0629	1.03877	1.011	0.903089	0.972699	0.936377	0.907306	0.934102	0.889899	0.848408
4	23	-/-	20	-0.0925952	0.984463	1.01577	0.990702	0.957672	0.963367	0.981511	1.00475	1.00674	1.05468	1.04956	1.07117	NaN	NaN	NaN	0.873084	0.930467	0.921427	0.92092	0.887803	0.918369	0.867333	0.87669	0.8747	0.835312	0.834795	0.935741	0.894935	0.984081	0.927694	0.940836	0.918826	0.92567	0.878031	0.849891	0.902494	0.926627	0.971014	0.939392	0.905066	1.05362	0.920161	0.955636	1.0048	0.9191	0.921427
4	23	-/-	21	0.595713	0.977043	0.975528	1.06672	0.98917	1.00522	1.03603	1.04378	0.928246	0.983373	1.07396	1.05263	NaN	NaN	NaN	1.83023	1.50652	1.47411	1.42058	1.37972	1.46512	1.57045	1.5145	1.51772	1.30709	1.25822	1.24151	1.23952	1.05982	1.13977	1.12247	1.01372	1.13319	1.1717	1.31858	1.21365	1.13329	1.27173	1.14964	1.25419	1.25926	1.10535	1.24381	1.34302	1.23518	1.2763
4	23	-/-	22	0.297302	0.97832	0.990558	1.02179	1.00866	1.06072	1.01147	1.04791	1.04119	1.02712	1.04745	0.876583	NaN	NaN	NaN	1.35155	1.31279	1.29812	1.2276	1.17802	1.18672	1.2614	1.16815	1.15741	1.19941	1.13945	1.15102	1.02886	1.10057	1.16067	1.06714	1.017	1.01322	0.991765	1.1089	1.00852	0.922139	0.937615	0.910657	0.984827	0.963025	0.909697	0.979735	0.889677	0.911719	0.872305
4	23	-/-	23	0.213962	1.17811	0.986343	1.01837	1.00579	1.07914	0.971221	1.03791	0.976152	0.940471	1.00582	0.97511	NaN	NaN	NaN	1.12713	1.25412	1.32043	1.18242	1.06499	1.01368	1.07348	0.95386	0.950186	0.888102	0.826005	0.848975	0.991518	0.892083	0.853215	1.11901	0.881508	0.886769	0.857801	0.794643	0.862397	0.90589	0.990454	0.992024	0.90688	0.899631	0.978821	0.911918	1.05102	1.01203	1.10874
4	23	-/-	24	-0.0355127	1.00748	1.01911	0.986783	0.996538	0.971901	1.01794	1.01339	1.01844	1.03822	1.06613	0.963027	NaN	NaN	NaN	0.996209	0.928085	1.00995	0.965179	1.01585	0.986543	0.955171	1.03974	0.995398	0.91609	0.981977	0.911363	0.951336	1.00711	0.952904	1.02767	0.966124	1.01599	0.981227	1.06241	0.964197	1.06609	0.99145	1.00755	0.94998	0.980292	0.986989	0.96166	1.03203	0.954664	0.989445
4	23	-/-	25	0.445544	1.14667	0.999051	0.919558	0.989038	1.07267	0.995419	0.961504	1.07047	0.990973	0.967237	1.02767	NaN	NaN	NaN	1.32314	1.39273	1.65454	1.31971	1.58909	1.42305	1.52225	1.56648	1.62981	1.58024	1.51779	1.47648	1.53711	1.67196	1.58573	1.40365	1.47395	1.32803	1.45357	1.41862	1.34552	1.5143	1.38137	1.33386	1.53135	1.58064	1.31871	1.31268	1.52527	1.22182	1.3253
4	24	+/-	1	0.0406583	0.944875	1.01918	1.01601	0.951728	1.00318	0.950374	0.991139	1.04293	1.05249	1.0036	1.0967	NaN	NaN	NaN	1.00518	1.10999	0.999454	1.08266	0.976107	0.953372	0.959826	1.0362	1.13	1.07327	0.974564	0.883905	1.03669	0.999926	1.11191	0.995296	1.03223	0.948597	0.955037	0.984807	1.0178	0.970189	0.998639	0.904423	0.96877	0.964095	1.04593	1.01987	1.06575	0.934079	1.03929
4	24	+/-	2	0.943476	0.887631	0.983331	1.1599	1.08158	1.10593	0.986299	1.01428	1.03482	1.03973	1.03964	0.875683	NaN	NaN	NaN	2.01215	2.02306	1.89516	1.65351	1.69523	1.62663	1.53928	1.62447	1.40412	1.47027	1.30146	1.25043	1.41206	1.04883	1.16978	1.24695	1.08972	0.991641	1.04632	1.06943	1.15595	1.1372	1.10404	1.11585	1.09285	1.10124	1.02535	1.20904	1.12537	0.981476	1.08125
4	24	+/-	3	1.13419	0.94835	0.999177	1.06803	0.964662	0.930445	0.996962	0.975088	1.05673	1.00314	1.1354	1.0081	NaN	NaN	NaN	2.15445	2.19814	2.07337	1.86534	1.87287	1.77462	1.76981	1.69491	1.69969	1.52425	1.38126	1.39943	1.41519	1.24514	1.36505	1.3068	1.26298	1.10325	1.30481	1.25423	1.24077	1.0352	1.11611	0.960159	1.00954	0.988918	1.06767	1.07287	0.978625	1.08678	1.14756
4	24	+/-	4	0.632939	1.01597	0.997884	0.899825	1.0421	1.00512	1.02081	1.01691	1.10175	0.995882	1.05314	0.995925	NaN	NaN	NaN	1.90871	1.50404	1.53088	1.57794	1.33465	1.53011	1.3029	1.34496	1.28174	1.15068	1.13315	1.07834	1.05963	1.07313	0.994248	1.04037	1.02834	1.13044	1.00905	0.989989	0.955366	0.980007	0.976113	0.976879	1.08404	1.00773	1.06003	1.10738	1.01774	0.978729	0.958828
4	24	+/-	5	0.0353794	0.95518	1.07361	1.0628	0.948985	1.08917	0.970949	1.05145	1.05102	0.981197	0.989653	0.951581	NaN	NaN	NaN	1.05495	1.07657	1.02682	1.15785	1.07347	1.11511	1.20322	1.01685	1.14611	0.969366	1.06781	1.14602	1.01921	1.06672	1.08201	1.16231	1.24174	1.24565	1.21846	1.16282	1.12766	1.19303	1.35865	1.08672	1.23979	1.13088	1.14283	1.10996	1.22692	1.06444	1.14938
4	24	+/-	6	0.192578	0.966713	0.998803	1.12069	1.0996	1.0081	0.912517	1.00941	1.05732	0.960348	1.0319	1.11021	NaN	NaN	NaN	1.2391	1.17568	1.21257	1.16505	1.18568	1.07999	0.987888	1.01725	1.16744	1.09298	1.04116	1.09932	1.16271	1.27043	1.15509	1.14222	1.08662	1.14293	1.09791	1.15842	1.08259	0.956483	0.94961	1.01645	0.933791	1.00096	0.98616	0.951337	1.04155	1.03978	1.00582
4	24	+/-	7	0.392884	1.0021	0.915368	0.998761	0.993908	0.960264	1.10325	0.967382	1.11596	0.998882	1.12175	1.15228	NaN	NaN	NaN	1.47173	1.4696	1.29061	1.27313	1.33254	1.33545	1.35751	1.35051	1.10037	1.31475	1.35933	1.09771	1.03923	1.26761	1.161	1.05189	1.27026	0.965302	1.15211	1.05187	0.980907	1.07965	0.942426	1.0045	0.985775	1.06611	1.1047	1.12136	1.04222	1.04731	0.937669
4	24	+/-	8	0.117651	1.00778	1.0058	1.051	0.948792	1.12225	0.901532	0.914695	1.04964	1.02228	1.06869	1.02131	NaN	NaN	NaN	1.07515	1.1915	1.11404	0.991241	0.90856	0.978762	0.93661	0.896109	0.852424	0.899582	0.851347	0.849232	0.823827	0.864987	0.862634	0.840648	0.952759	0.982206	0.910796	0.883278	0.904561	0.905448	0.952182	1.00042	0.877895	0.882817	0.93472	0.853165	0.768308	0.9344	0.889375
4	25	-/-	1	0.489291	1.18998	1.12974	1.02482	1.06923	0.995694	1.16718	0.998644	0.898617	1.00961	0.877776	1.02139	NaN	NaN	NaN	1.54366	1.43915	1.59345	1.46122	1.21042	1.38334	1.23005	1.35369	1.28961	1.16649	1.26944	1.09456	1.15918	1.04445	1.30857	0.938484	0.996251	0.90953	0.96587	1.06557	1.10645	1.23846	0.803336	1.29096	0.861844	1.15651	0.873915	0.982276	1.00292	1.1729	0.984208
4	25	-/-	2	0.0446833	1.06309	1.02396	1.03738	1.0202	1.04008	1.00735	0.923776	0.997778	1.03077	1.00537	1.00646	NaN	NaN	NaN	0.966343	1.08844	1.12419	1.082	1.02901	0.988104	1.04363	1.00403	0.80383	0.799848	0.797959	0.794774	0.795585	0.820771	0.853252	0.935822	0.852989	0.932312	0.885503	0.867933	0.809823	0.767145	0.851072	0.93589	0.90099	0.952852	0.889593	0.911528	0.960173	0.810493	0.997585
4	25	-/-	3	-0.055579	1.01664	1.14346	0.971657	1.09379	1.12689	0.975041	1.01643	0.935079	0.938365	0.890868	1.04129	NaN	NaN	NaN	0.919652	0.964198	0.981878	0.98013	1.01263	1.01316	1.0178	1.01543	0.938891	0.972127	0.983097	0.953201	1.05568	1.10077	0.954178	1.00659	0.996838	1.04459	1.0212	1.03466	1.04642	1.099	1.07537	0.974752	0.981846	0.961836	0.892278	0.85003	0.915587	0.926684	0.933713
4	25	-/-	4	0.286674	1.07403	1.17096	0.972204	0.999049	1.05055	0.953175	0.99504	0.937887	1.03822	0.929529	1.17558	NaN	NaN	NaN	1.38063	1.43182	1.08376	1.07826	1.10886	1.10984	1.03155	1.18556	1.04534	1.00027	0.951706	1.2534	1.16382	1.12833	1.12086	0.966089	1.00773	0.975874	0.963093	1.10959	1.08095	1.17618	0.993796	1.00251	0.838669	1.14226	0.856673	1.07494	1.03499	1.01739	1.06147
4	25	-/-	5	0.96318	1.04673	0.975292	0.858614	1.05126	1.08001	0.942769	1.01665	0.944199	1.08385	1.04574	1.06131	NaN	NaN	NaN	1.81094	2.18147	1.91066	1.9871	1.82935	1.86278	1.8091	1.69134	1.75959	1.58769	1.73317	1.43912	1.47341	1.46271	1.45631	1.2438	1.18948	1.4194	1.74047	1.42266	1.81238	1.69297	1.71564	1.3928	1.3722	1.27973	1.42629	1.37757	1.63413	1.51272	1.73154
4	25	-/-	6	0.468614	1.01121	0.983015	1.01824	0.842615	0.965803	1.07695	1.15615	0.94478	0.914905	1.17712	1.03751	NaN	NaN	NaN	1.50837	1.67081	1.2539	1.43828	1.16887	1.3591	1.20053	1.33047	1.23031	1.24189	1.21833	1.06028	1.05109	1.0194	1.2091	1.08651	1.19196	1.01213	1.19572	1.099	1.11234	1.12042	1.28104	1.22123	1.2183	1.06769	1.08815	1.23518	0.977155	1.04382	1.15366
4	25	-/-	7	0.362351	0.982837	1.03572	0.918177	1.02193	0.966217	1.09312	1.00843	0.959581	1.15832	0.972499	1.00138	NaN	NaN	NaN	1.29188	1.31562	1.5146	1.44204	1.44946	1.50944	1.45683	1.24767	1.34546	1.39165	1.38519	1.30879	1.29129	1.30482	1.27941	1.17991	1.14817	1.24178	1.24108	1.22337	1.15648	1.0333	1.07627	1.08815	1.09253	1.13685	1.03437	1.07277	1.08543	1.01404	1.00901
4	25	-/-	8	0.609798	1.00718	0.897146	0.789371	1.07006	1.13654	1.26042	1.01998	1.09834	1.03563	1.15949	1.13134	NaN	NaN	NaN	1.54925	1.70114	1.72125	1.81681	1.67394	1.57992	1.62663	1.49616	1.7057	1.53028	1.10621	1.57376	1.22561	1.25524	1.42943	1.2427	1.36717	1.1359	0.945687	0.950111	1.14945	1.11942	1.03887	0.988357	0.928307	0.97234	0.997709	0.952145	0.996923	0.811739	0.94639
4	25	-/-	9	0.865719	0.917817	1.03207	0.966551	0.995979	0.974089	1.11706	0.987823	0.983189	0.968194	1.00538	1.18139	NaN	NaN	NaN	2.01824	1.7607	1.80267	1.92725	1.67112	1.71272	1.66359	1.5758	1.52618	1.61075	1.5779	1.66071	1.39804	1.59071	1.34037	1.48756	1.1662	1.38456	1.32833	1.28336	1.43291	1.5806	1.51252	1.39266	1.53675	1.55901	1.41945	1.29652	1.33432	1.21582	1.26156
4	25	-/-	10	1.54411	1.05828	1.09093	0.944043	1.03593	0.975247	0.926565	0.97893	1.0452	0.995617	1.04685	0.992452	NaN	NaN	NaN	2.77211	2.6627	2.2268	2.20706	2.06324	1.9193	1.94752	1.80627	1.75359	1.64102	1.78999	1.73252	1.46206	1.54918	1.61373	1.56035	1.62634	1.6942	1.59331	1.75551	1.60053	1.55554	1.66897	1.42363	1.68336	1.59643	1.59093	1.52941	1.59656	1.49288	1.48382
4	25	-/-	11	0.943523	0.924272	0.985999	1.03287	0.989653	1.02177	1.00158	1.04358	1.00285	0.989907	0.958847	1.13614	NaN	NaN	NaN	2.06432	1.93926	1.81239	1.81408	1.5059	1.62094	1.70539	1.42899	1.31211	1.27658	1.31689	1.22021	1.10552	1.09967	1.06015	1.09451	0.97644	0.991398	0.933152	0.859158	0.949859	0.916593	0.916683	0.880877	0.914988	0.951102	0.899532	0.94875	0.940531	0.862542	0.938615
4	25	-/-	12	0.893552	1.03646	1.0045	1.02488	0.894619	1.00273	0.940144	0.938685	1.04509	1.06351	1.04165	1.10498	NaN	NaN	NaN	2.12282	1.69265	1.86286	1.8046	1.76172	1.46951	1.53664	1.43709	1.22608	1.31556	1.31692	1.28728	1.24306	1.21959	1.1611	1.25499	1.12859	1.2378	1.15128	1.12517	1.0863	1.08526	0.962229	1.09839	1.03075	0.986809	1.08269	1.04562	0.925941	1.08216	0.94405
4	25	-/-	13	1.03196	1.06399	1.07978	1.11936	0.996886	1.01827	1.05017	0.922526	0.989712	0.942139	1.00802	0.97966	NaN	NaN	NaN	1.70595	2.13533	2.31184	2.04801	1.65713	1.74116	1.60205	1.54386	1.38095	1.42215	1.11929	1.44654	1.19626	1.15974	1.36028	1.22682	1.2088	1.06751	0.902053	1.37755	1.02921	1.09042	0.980702	1.16639	1.19355	1.16038	1.07759	0.975566	1.17752	1.08675	1.06654
4	25	-/-	14	1.01836	1.05031	0.952017	1.22298	1.06104	1.00595	1.03856	1.01196	1.14393	0.937379	0.918611	0.893294	NaN	NaN	NaN	2.5722	2.11332	1.47238	1.85221	1.77022	1.37553	1.42389	1.35753	1.49668	1.15451	1.34672	1.32839	1.20628	1.06205	0.967824	0.940471	0.938084	0.91601	1.12882	0.990658	1.04035	1.06446	0.907335	0.993509	1.065	1.02464	1.03327	1.14365	1.01341	1.11011	1.16038
4	25	-/-	15	0.667528	1.01313	1.10244	1.00286	1.09963	0.950695	1.09911	1.03352	1.03028	0.853184	0.946535	0.986771	NaN	NaN	NaN	1.75698	1.83762	1.44739	1.52254	1.56967	1.3324	1.4564	1.29741	1.14704	1.29771	1.21774	1.16075	1.12927	1.21708	1.18724	1.00658	1.10669	1.15649	1.17772	1.05976	1.07239	0.96441	0.992057	1.11977	0.938311	0.965345	1.20722	1.05024	1.06982	1.12387	1.11209
4	25	-/-	16	1.03058	0.970893	1.00411	1.04174	1.01062	0.918792	1.01214	1.16069	0.99549	1.03939	0.912543	1.31429	NaN	NaN	NaN	2.0728	2.31989	1.71899	1.92616	1.4344	1.56434	1.44795	1.78363	1.63889	1.66864	1.43536	1.15991	1.59554	1.39022	1.44325	1.08701	1.16526	1.47033	1.34105	1.22134	1.18979	1.29801	1.20823	1.07384	1.05435	1.25579	1.13704	1.21629	1.00252	1.15023	1.23523
4	25	-/-	17	0.0323122	1.03571	0.996301	1.05866	1.07891	1.02432	1.07187	0.818783	0.857871	1.23256	0.986844	1.01958	NaN	NaN	NaN	1.29938	0.895619	0.950489	0.954151	0.931196	0.969513	1.08381	1.0398	1.05165	0.960597	0.957685	0.916995	1.00227	0.881355	1.04689	1.05181	1.12842	1.09498	0.959636	1.01917	0.953036	1.14677	1.09518	1.00753	0.976048	1.25665	1.14699	1.07112	1.05345	1.13505	1.07759
4	25	-/-	18	0.0669167	0.876087	0.971972	0.987356	0.972007	0.951197	0.943921	1.0806	1.01968	1.15442	1.12274	1.14856	NaN	NaN	NaN	1.23571	0.941014	1.04802	0.902308	1.00041	0.97511	0.909393	0.92288	0.960623	1.02544	0.866974	0.979441	0.891692	0.744358	0.821918	0.968949	0.919696	1.01041	0.950439	1.01942	1.01025	1.07457	1.07588	1.07674	1.0242	0.920708	0.935184	0.892756	0.91542	0.942996	0.910847
4	25	-/-	19	-0.106492	1.17516	1.05335	1.00348	1.03083	1.02151	1.0953	1.0755	0.968722	0.920646	0.9463	0.856702	NaN	NaN	NaN	0.783361	1.05515	0.929254	1.13633	0.913983	0.988747	0.971714	1.11472	0.876772	0.962904	0.870678	0.707674	0.897741	0.928235	0.931419	0.960068	0.905534	0.855807	0.884748	0.974987	0.90489	0.959052	0.916326	0.935603	1.01866	0.961196	0.969789	1.12969	0.980288	1.00678	1.06921
4	25	-/-	20	0.272007	0.929809	0.976165	0.967042	1.01116	0.909177	1.03973	1.09158	0.995724	0.981856	1.09021	1.17407	NaN	NaN	NaN	1.21836	1.31941	1.27599	1.23615	1.10383	1.07821	1.0932	1.01521	0.908635	1.01773	1.05935	0.994979	1.06947	1.01408	0.981464	0.860382	0.880708	0.976428	1.04275	1.01917	1.17234	1.04766	1.23743	1.24288	1.20206	1.1585	1.24287	1.29214	1.33536	1.21373	1.36428
4	25	-/-	21	-0.258814	1.03733	1.05923	0.961353	1.05657	1.02757	0.9821	0.965475	1.02846	1.04651	1.01442	0.990664	NaN	NaN	NaN	0.742836	0.800534	0.733895	0.72397	0.816242	0.848352	0.802908	0.951834	0.856333	0.917389	0.977243	1.05342	0.920461	0.871733	1.02784	1.11389	1.208	1.11437	1.08028	1.10265	1.14141	1.0841	1.11875	1.11828	1.20753	1.18415	1.11531	1.12895	1.20599	1.21891	1.35996
4	25	-/-	22	0.109942	1.01991	0.964062	1.00081	1.04484	0.966044	0.999611	1.01575	1.02203	0.921646	1.06846	1.02841	NaN	NaN	NaN	1.15224	1.11115	1.07339	1.06511	0.991382	1.10627	0.991744	0.93608	1.04901	1.05178	0.937723	1.09871	1.05091	1.00425	0.978221	0.937158	0.918124	1.05862	1.10725	1.04004	1.04294	0.956592	1.01954	0.994397	0.972842	1.04714	0.971325	1.01719	1.04563	1.04409	1.03643
4	25	-/-	23	-0.0898704	0.95827	0.923073	0.891919	1.01868	0.960099	1.03482	1.02972	1.05633	1.10266	1.06384	1.08422	NaN	NaN	NaN	0.895932	0.951514	0.89477	0.875415	1.01306	1.12158	0.961662	1.02637	0.947552	1.08444	0.974404	0.966026	0.964955	0.931297	0.970747	1.03379	0.817875	0.798271	0.882617	0.841093	0.960829	0.880501	0.992538	1.05767	1.0496	1.02789	1.0829	0.972818	1.13072	1.09684	1.10913
4	25	-/-	24	0.191735	1.04752	1.13027	0.933695	0.883591	0.976344	1.06797	0.976109	1.18434	1.0252	1.00608	1.05948	NaN	NaN	NaN	1.28822	1.29006	1.06626	1.16696	1.00651	0.936497	1.02202	0.9665	0.983648	0.924557	1.0218	1.4508	1.03808	1.1609	1.10143	1.05773	1.10938	1.07034	1.09562	1.14022	1.04854	0.979435	0.994837	1.12309	1.01533	1.07434	0.94987	1.12807	1.13847	0.975056	1.08706
4	25	-/-	25	0.0159306	1.01071	1.19346	0.958839	0.964719	1.04827	0.905477	0.997165	1.15034	0.955952	0.937044	1.00612	NaN	NaN	NaN	0.976313	1.10181	1.00626	0.958771	1.02663	0.966614	1.01734	1.06292	0.953253	0.956887	1.07711	1.05413	0.984783	1.07661	0.901886	1.06211	1.00026	0.989815	1.00117	1.05003	1.05645	0.972132	0.959592	0.973477	1.00238	1.08946	1.01404	1.0665	0.913104	1.0361	1.06901
4	25	-/-	26	0.202719	1.05627	1.10011	1.12506	0.946541	1.05241	1.03726	0.967166	0.864016	0.920338	1.22852	0.992441	NaN	NaN	NaN	1.19476	1.34522	1.15748	1.09344	1.21247	1.08159	1.23401	1.10846	0.984333	1.02062	1.19362	1.206	1.03446	1.0994	1.09874	0.920967	1.01715	0.882543	1.05408	0.955903	0.984738	0.959884	0.880724	0.940155	1.01169	1.03492	1.07228	1.04477	1.00168	0.947184	0.906465
4	25	-/-	27	0.341269	1.00038	0.902098	1.09395	1.16621	0.987709	1.09874	0.952458	0.960648	1.01529	1.01879	0.926422	NaN	NaN	NaN	1.25383	1.54615	1.28271	1.27429	1.13108	1.20117	1.34623	1.2474	1.2267	1.14497	1.08459	1.1143	1.05537	1.08048	1.24576	1.27131	1.31841	1.24489	1.34204	1.16956	1.23811	1.08569	1.22871	1.29486	1.20742	1.20192	1.10067	1.10466	1.21959	0.991034	1.09856
4	25	-/-	28	-0.0549256	1.14627	1.12552	1.1172	0.935255	1.07537	1.06739	1.05834	0.895227	1.03901	0.881221	0.938586	NaN	NaN	NaN	1.05577	0.982092	0.899602	0.828485	0.96038	0.942772	0.929137	0.899019	1.06266	0.903679	0.931826	0.866052	0.944109	0.884536	0.919252	1.03157	0.897812	1.00538	0.900018	0.938146	0.902545	0.973042	1.16175	1.11576	1.10587	0.981165	1.04803	0.826894	0.998675	0.915776	0.942284
4	25	-/-	29	0.0938104	1.03785	0.979986	0.989227	1.04148	1.00805	1.04618	1.01456	0.981978	0.902034	1.0581	0.976788	NaN	NaN	NaN	1.07841	1.03955	1.1813	1.05046	1.19343	1.10014	1.18515	1.23232	1.02126	1.13748	1.07301	1.19226	1.05875	1.14066	1.15654	1.08247	1.08061	1.08251	0.95105	0.9067	0.942041	1.03492	1.02679	1.01975	1.09623	1.07462	1.13001	1.03074	1.04129	0.996202	0.940302
mean(WT)	0.748619	median(WT)	0.579033	mean trace (WT)	1.02569	1.00349	1.00553	1.01521	1.02933	1.02019	1.01825	1.02245	1.01897	1.03591	1.01479	#DIV/0!	#DIV/0!	#DIV/0!	1.77132	1.7983	1.73475	1.70713	1.6494	1.58501	1.54231	1.47106	1.40917	1.38414	1.34923	1.31171	1.27237	1.25562	1.24468	1.20597	1.19785	1.18689	1.16593	1.14605	1.14033	1.12344	1.12141	1.13224	1.13007	1.11219	1.11625	1.10329	1.10917	1.09204	1.09596
mean(HET)	0.483011	median(HET)	0.346544	mean trace (HET)	1.01492	1.0152	1.01436	1.01103	1.00491	1.00993	1.01686	1.01479	1.02438	1.0196	1.03071	#DIV/0!	#DIV/0!	#DIV/0!	1.4914	1.51415	1.48727	1.47419	1.44019	1.40359	1.37479	1.33612	1.30151	1.27383	1.25587	1.22269	1.21309	1.20582	1.17416	1.15195	1.15824	1.14772	1.13774	1.1343	1.1242	1.12303	1.10939	1.11436	1.09532	1.09457	1.08768	1.08975	1.08864	1.0834	1.09018
mean(MUT)	0.306164	median(MUT)	0.190668	mean trace (MUT)	1.01501	1.01539	1.01104	1.0073	1.01184	1.01541	1.01094	1.01016	1.00204	1.01509	1.02625	#DIV/0!	#DIV/0!	#DIV/0!	1.32512	1.3258	1.30184	1.29096	1.25	1.22981	1.21418	1.18647	1.17649	1.15042	1.15048	1.13575	1.12553	1.1131	1.10775	1.09232	1.08599	1.0859	1.08631	1.08861	1.07448	1.07591	1.06603	1.05907	1.05386	1.06535	1.06287	1.06376	1.06638	1.07154	1.07865
[truncated: 28 more columns]

## Sheet: S4 FigA
Ventral CSF-cNs											Dorso-lateral CSF-cNs
Clutch_ID	Fish_ID	Cell_ID	Genotype	AE area	Clutch_ID	Fish_ID	Cell_ID	Genotype	AE area		Clutch_ID	Fish_ID	Cell_ID	Genotype	AE area	Clutch_ID	Fish_ID	Cell_ID	Genotype	AE area
1	1	'a'	+/+	6.2466	1	5	'a'	-/-	5.63471		1	1	'f'	+/+	8.08225	1	5	'c'	-/-	3.57044
1	1	'b'	+/+	0.23534	1	5	'b'	-/-	5.15058		1	3	'b'	+/+	5.97764	1	5	'd'	-/-	4.89507
1	1	'c'	+/+	6.84503	1	5	'e'	-/-	4.86818		1	3	'd'	+/+	9.78342	1	5	'f'	-/-	6.31384
1	1	'd'	+/+	6.93245	1	5	'g'	-/-	5.56075		1	3	'f'	+/+	9.12447	1	5	'k'	-/-	6.16591
1	1	'e'	+/+	8.87568	1	5	'h'	-/-	7.29554		1	3	'h'	+/+	6.13229	3	12	'a'	-/-	4.12181
1	1	'g'	+/+	8.2638	1	5	'i'	-/-	5.38592		1	3	'i'	+/+	5.29179	3	12	'b'	-/-	4.30336
1	1	'h'	+/+	7.43002	1	5	'j'	-/-	6.52901		1	3	'j'	+/+	4.74042	3	15	'b'	-/-	3.38217
1	3	'a'	+/+	4.12854	1	5	'l'	-/-	4.08819		1	3	'k'	+/+	7.57123	3	15	'f'	-/-	3.40234
1	3	'c'	+/+	7.14089	1	5	'm'	-/-	5.78264		2	7	'd'	+/+	3.91337	3	15	'h'	-/-	3.18045
1	3	'e'	+/+	7.5914	1	5	'n'	-/-	4.55215		2	7	'i'	+/+	5.86333	3	15	'j'	-/-	3.07287
1	3	'g'	+/+	7.45019	1	5	'o'	-/-	7.75277		2	7	'j'	+/+	4.35715	3	15	'r'	-/-	2.2122
1	3	'l'	+/+	7.55778	1	5	'p'	-/-	5.87678		2	7	'k'	+/+	4.93542	3	15	'v'	-/-	2.97201
1	3	'm'	+/+	6.59625	1	5	'q'	-/-	5.93057		2	7	'o'	+/+	3.79234	3	15	'w'	-/-	2.89804
2	7	'a'	+/+	3.73854	1	5	'r'	-/-	5.09007		2	7	'q'	+/+	7.43675	3	17	'b'	-/-	2.13823
2	7	'b'	+/+	4.92869	1	5	's'	-/-	5.15058		2	7	't'	+/+	4.848	3	17	'c'	-/-	2.24582
2	7	'c'	+/+	6.09194	1	5	't'	-/-	4.80094		2	11	'a'	+/+	3.98061	3	17	'g'	-/-	3.01908
2	7	'e'	+/+	5.78936	3	12	'c'	-/-	2.63581		2	11	'b'	+/+	4.68663	3	17	'j'	-/-	2.46771
2	7	'f'	+/+	4.57232	3	12	'd'	-/-	2.29961		2	11	'e'	+/+	3.73182	3	17	'p'	-/-	2.33995
2	7	'g'	+/+	5.0699	3	15	'a'	-/-	2.99218		2	11	'g'	+/+	5.03628
2	7	'h'	+/+	6.01126	3	15	'c'	-/-	4.23612		2	11	'h'	+/+	5.70195
2	7	'l'	+/+	4.848	3	15	'd'	-/-	3.61751		2	11	'k'	+/+	5.84316
2	7	'm'	+/+	4.35043	3	15	'e'	-/-	5.00938		2	11	'o'	+/+	4.5656
2	7	'n'	+/+	4.83456	3	15	'g'	-/-	3.24097		3	13	'a'	+/+	3.43596
2	7	'p'	+/+	5.70868	3	15	'i'	-/-	3.10649		3	13	'l'	+/+	3.79906
2	7	'r'	+/+	6.2197	3	15	'k'	-/-	2.46098		3	13	'n'	+/+	1.92979
2	7	's'	+/+	4.48491	3	15	'l'	-/-	2.80391		3	13	'o'	+/+	3.87302
2	7	'u'	+/+	5.25144	3	15	'm'	-/-	2.56857		3	13	'p'	+/+	3.79234
2	7	'v'	+/+	6.13901	3	15	'n'	-/-	4.08819		3	13	'u'	+/+	2.75684
2	7	'w'	+/+	3.80578	3	15	'o'	-/-	2.95856		3	14	'd'	+/+	2.1584
2	7	'x'	+/+	4.90852	3	15	'p'	-/-	3.03925		3	14	'g'	+/+	2.54167
2	8	'a'	+/+	3.51665	3	15	'q'	-/-	2.62908		3	14	'm'	+/+	3.14011
2	8	'b'	+/+	4.63284	3	15	's'	-/-	2.89132		3	16	'b'	+/+	3.80578
2	11	'c'	+/+	3.75872	3	15	't'	-/-	4.38405		3	16	'g'	+/+	3.53682
2	11	'd'	+/+	6.13229	3	15	'u'	-/-	3.8932		3	16	'k'	+/+	3.93354
2	11	'f'	+/+	6.67693	3	17	'a'	-/-	2.13823		3	16	'm'	+/+	2.60219
2	11	'i'	+/+	4.80766	3	17	'd'	-/-	2.05754		3	16	'p'	+/+	2.30633
2	11	'j'	+/+	6.77107	3	17	'e'	-/-	2.44754		3	16	'r'	+/+	4.53198
2	11	'l'	+/+	5.49351	3	17	'f'	-/-	2.81063
2	11	'm'	+/+	6.11884	3	17	'h'	-/-	3.65786
2	11	'n'	+/+	3.44941	3	17	'i'	-/-	3.03925
3	13	'b'	+/+	5.00938	3	17	'k'	-/-	3.69148
3	13	'c'	+/+	4.45801	3	17	'l'	-/-	4.70008
3	13	'd'	+/+	3.71837	3	17	'm'	-/-	3.63096
3	13	'e'	+/+	5.9104	3	17	'n'	-/-	1.84238
3	13	'f'	+/+	3.13338	3	17	'o'	-/-	1.97013
3	13	'g'	+/+	4.01423	3	17	'q'	-/-	2.50805
3	13	'h'	+/+	7.82674	3	17	'r'	-/-	3.11321
3	13	'i'	+/+	2.70977	3	17	's'	-/-	2.05082
3	13	'j'	+/+	4.28991	3	17	't'	-/-	1.55997
3	13	'k'	+/+	3.99406	3	17	'u'	-/-	2.27944
3	13	'm'	+/+	2.84425	3	17	'v'	-/-	1.78858
3	13	'q'	+/+	3.14011
3	13	'r'	+/+	5.19765
3	13	's'	+/+	3.65113
3	13	't'	+/+	2.83753
3	13	'v'	+/+	2.51478
3	13	'w'	+/+	5.79609
3	14	'a'	+/+	3.21407
3	14	'b'	+/+	5.4061
3	14	'c'	+/+	4.39077
3	14	'e'	+/+	3.5301
3	14	'f'	+/+	2.69632
3	14	'h'	+/+	3.17373
3	14	'i'	+/+	2.87115
3	14	'j'	+/+	5.60109
3	14	'k'	+/+	2.10461
3	14	'l'	+/+	3.6982
3	14	'n'	+/+	6.86521
3	14	'o'	+/+	2.51478
3	14	'p'	+/+	3.54355
3	14	'q'	+/+	3.42924
3	14	'r'	+/+	1.99703
3	16	'a'	+/+	3.09304
3	16	'c'	+/+	3.83268
3	16	'd'	+/+	6.54918
3	16	'e'	+/+	5.76919
3	16	'f'	+/+	3.09976
3	16	'h'	+/+	3.7251
3	16	'i'	+/+	4.92869
3	16	'j'	+/+	3.03925
3	16	'l'	+/+	2.45426
3	16	'n'	+/+	4.59249
3	16	'o'	+/+	4.30336
3	16	'q'	+/+	3.56372
3	16	's'	+/+	9.87756
3	16	't'	+/+	2.6896
3	16	'u'	+/+	2.30633
3	16	'v'	+/+	2.44754
3	16	'w'	+/+	4.94214
mean				4.72697					3.7959						4.69026					3.48341
median				4.57232					3.61751						4.35715					3.12666

## Sheet: S4 FigB2
Ventral CSF-cNs
Clutch_ID	Fish_ID	Genotype	Cell_ID	Vertical extension of AE
1	1	+/+	1	1.749		mean(WT)	1.9021
1	1	+/+	2	1.869		median(WT)	1.8845
1	1	+/+	3	2.026		mean(MUT)	1.22644
1	1	+/+	4	2.189		median(MUT)	1.089
1	1	+/+	5	1.9
1	1	+/+	6	2.065
1	1	+/+	7	1.76
1	1	+/+	8	2.166
1	1	+/+	9	1.566
1	1	+/+	10	1.731
2	2	-/-	1	0.946
2	2	-/-	2	1.015
2	2	-/-	3	1.09
2	2	-/-	4	0.924
2	2	-/-	5	1.934
2	2	-/-	6	1.955
2	2	-/-	7	1.089
2	2	-/-	8	0.988
2	2	-/-	9	1.097

## Sheet: S6 FigA,B
Ipsilateral dorso-lateral CSF-cNs
					∆R/R averaged across 11 stimulations per time point
Clutch_ID	Fish_ID	Genotype	ROI_ID	Mechanoresponse amplitude (∆R/R)	t1	t2	t3	t4	t5	t6	t7	t8	t9	t10	t11	t12	t13	t14	t15	t16	t17	t18	t19	t20	t21	t22	t23	t24	t25	t26	t27	t28	t29	t30	t31	t32	t33	t34	t35	t36	t37	t38	t39	t40	t41	t42	t43	t44	t45
1	1	+/+	1	0.197682	0.964376	1.00581	0.997944	1.05309	1.09396	1.00383	0.978865	1.02758	0.989996	0.922669	0.990608	NaN	NaN	NaN	1.15922	1.18801	1.25725	1.20471	1.22698	1.18373	1.10988	1.06513	0.982289	0.913295	0.940837	1.00209	0.958472	0.907224	0.919192	0.844657	0.898595	0.791108	0.821306	0.805991	0.881972	0.857147	0.844584	0.878416	0.835238	0.884472	0.814083	0.817511	0.879166	0.895171	1.02513
1	1	+/+	2	0.273001	1.02448	1.06056	1.0868	1.06756	1.03907	0.958243	0.925688	1.1154	0.873502	0.950428	0.936841	NaN	NaN	NaN	1.34827	1.31527	1.18598	1.30158	1.1395	1.06396	1.04744	0.897373	0.91856	0.729295	0.770062	0.718346	0.72381	0.709398	0.654679	0.657913	0.681795	0.709841	0.611888	0.661013	0.664326	0.730836	0.739776	0.758686	0.927485	0.941635	0.889001	0.87437	0.929111	0.985739	0.937358
1	1	+/+	3	0.00275906	0.965593	0.991419	0.975752	1.0221	0.996223	1.04704	0.993162	1.0487	1.03384	0.96034	1.03281	NaN	NaN	NaN	0.987261	1.03886	0.992403	0.966623	0.983889	1.0115	0.979741	0.922773	0.919469	0.918751	0.883696	0.920434	0.928867	0.951771	0.917	0.888887	0.933458	0.950465	0.919118	0.916473	0.992356	1.00715	0.930772	0.923978	0.941654	0.995749	0.965202	0.924081	0.980098	1.00487	0.958815
1	1	+/+	4	0.449688	1.0806	1.10111	0.966028	1.08296	0.989519	0.977636	1.03297	0.935519	0.894089	1.00029	1.0827	NaN	NaN	NaN	1.45284	1.36823	1.54621	1.28588	1.18097	1.20053	1.19186	0.99522	0.871592	0.964943	0.893327	1.02165	0.8578	0.987129	0.956426	0.905631	0.924615	0.88813	0.910961	0.785831	0.919451	0.859387	1.02434	1.03434	0.9801	0.927852	0.950239	1.05727	1.09798	1.1755	1.26402
1	1	+/+	5	0.0999674	1.17262	1.02747	1.05207	1.02076	0.921653	1.02912	1.02092	0.945069	0.951859	0.991009	1.01951	NaN	NaN	NaN	1.07623	1.10563	1.15781	0.929103	1.02609	0.951866	0.955455	0.986409	0.889203	0.902983	0.915006	0.870403	0.823594	0.839866	0.789769	0.746287	0.797425	0.860755	0.838919	0.806019	0.861163	0.938463	0.783636	0.872408	0.877652	0.853879	0.910286	0.984557	1.02145	0.956796	1.03808
1	1	+/+	6	0.13972	0.909603	0.925758	0.965582	1.0075	1.06552	0.987148	1.07592	0.983658	1.05622	1.08731	1.03189	NaN	NaN	NaN	1.229	1.10206	1.10737	1.16988	1.05007	0.977261	0.976186	0.877773	0.86945	0.826487	0.818046	0.798602	0.766837	0.857895	0.837839	0.738619	0.833416	0.832044	0.87305	0.887732	0.834697	0.921553	1.01447	1.03274	0.976153	1.04984	1.0102	1.06786	1.03886	1.06078	0.984089
1	1	+/+	7	0.326297	1.212	0.9518	1.00385	0.89278	0.996529	0.934682	1.0506	1.05427	1.0214	1.18213	1.14435	NaN	NaN	NaN	1.5405	1.28236	1.24604	1.07332	1.18083	0.915932	1.21051	0.870953	0.78809	0.825833	0.841337	0.790549	0.785932	0.875435	0.74903	0.854495	0.845856	0.908961	0.888996	0.884208	0.774046	0.909999	0.971113	0.81263	1.0345	0.985451	0.852238	1.05434	0.941644	0.908318	0.819289
1	1	+/+	8	-0.0559779	1.14061	1.16252	1.13611	1.09125	1.01862	1.06216	0.994716	0.972069	0.942566	0.982406	1.00851	NaN	NaN	NaN	1.07139	0.979355	0.932228	1.09566	0.706966	0.659447	0.751342	0.552009	0.732998	0.676215	0.608642	0.756406	0.69096	0.5421	0.595178	0.76243	0.790999	0.659494	0.757323	0.825598	0.748919	0.853769	1.0495	0.822311	0.832032	0.801313	0.833773	0.817467	0.845453	0.932935	0.939831
1	1	+/+	9	0.530866	1.01408	0.976457	0.970193	0.934417	1.00244	0.99213	1.06893	1.03445	0.990891	1.02019	1.05553	NaN	NaN	NaN	1.75319	1.51949	1.32116	1.24233	1.1266	0.95757	1.00447	0.851525	0.74753	0.698147	0.718145	0.669514	0.642742	0.621309	0.598461	0.602671	0.588269	0.579762	0.628181	0.702122	0.644091	0.747886	0.779897	0.746626	0.804807	0.768994	0.69975	0.699494	0.733585	0.773666	0.757862
1	1	+/+	10	0.42965	1.07592	1.06105	0.96183	1.05401	1.00568	1.07972	1.0712	0.999943	0.935543	1.05427	0.888104	NaN	NaN	NaN	1.64539	1.36363	1.36968	1.17831	1.03217	0.899255	0.845457	0.778594	0.679726	0.623726	0.620311	0.718858	0.642328	0.675408	0.736629	0.688901	0.776436	0.774732	0.829597	0.993661	0.858208	0.885864	0.969302	0.859296	0.962269	0.813435	0.935568	0.965795	0.90074	0.89672	0.840725
1	1	+/+	11	0.232284	1.14403	0.974767	1.11412	0.953033	1.0249	1.01398	1.0168	0.974984	1.01216	0.994123	0.9209	NaN	NaN	NaN	1.22833	1.33281	1.20258	1.20445	1.20097	1.07053	1.07268	0.917272	0.873403	0.835293	0.808852	0.797691	0.749964	0.808806	0.827998	0.814104	0.867396	0.857634	0.83725	0.817492	0.864578	0.853657	0.997446	0.943849	0.924581	0.939521	0.881973	1.03916	0.939827	1.02935	0.994168
1	1	+/+	12	0.835089	1.02345	1.03009	1.17398	0.966162	0.99385	1.02046	0.945882	0.947756	1.00461	1.00265	1.04346	NaN	NaN	NaN	2.01882	1.76882	1.7503	1.62653	1.58623	1.4083	1.35453	1.40445	1.65465	1.60098	1.44648	1.39772	1.41231	1.64281	1.54894	1.42742	1.36891	1.40548	1.52425	1.1956	1.35118	1.15627	1.06369	1.10107	1.25817	1.2018	1.01122	1.00858	1.01993	1.01928	1.15307
1	1	+/+	13	1.34475	0.968361	1.05584	1.14408	0.931177	0.871778	0.976232	1.04323	0.921337	1.04477	1.19206	1.1662	NaN	NaN	NaN	2.7884	2.16321	2.12729	1.96758	1.89982	1.70698	1.62397	1.55397	1.41253	1.61117	1.46201	1.5948	1.66607	1.22989	1.12902	1.28742	1.14762	1.33983	1.02665	0.995762	0.864914	1.00244	0.934554	0.859336	0.985276	1.27855	1.18171	1.01953	1.11119	0.985554	1.07721
1	1	+/+	14	0.929297	1.16774	0.911171	0.890225	1.07674	1.15948	0.988319	0.924149	1.0559	1.12143	1.06054	1.16328	NaN	NaN	NaN	1.98452	2.11592	1.79416	1.76674	1.965	1.93022	1.36999	1.6915	1.47032	1.3328	1.33376	1.01653	0.902114	1.10015	0.906498	0.924603	0.966784	1.04998	1.02851	0.915639	0.808131	0.726626	0.936005	1.01468	0.911078	0.809993	0.901879	0.87255	0.933389	0.835895	0.963694
1	1	+/+	15	0.085095	1.06204	0.99354	0.936411	1.0222	1.15885	1.09121	1.07884	0.984792	1.09487	0.929403	1.04247	NaN	NaN	NaN	1.19933	1.03444	1.12716	1.00146	1.13363	1.16434	1.00438	1.0477	0.877354	0.966688	0.927309	0.812204	0.970072	1.10476	0.730631	1.01245	1.15537	1.23862	1.12971	1.04662	0.950641	1.01407	1.01047	1.12505	1.21487	1.1748	1.38912	1.19755	1.22328	1.02438	0.9092
1	1	+/+	16	0.200791	0.959657	0.947256	0.969105	1.06611	0.963235	1.03263	1.09704	1.12191	0.956438	0.967557	1.10873	NaN	NaN	NaN	1.12885	1.30159	1.19621	1.12434	1.06424	1.17874	0.995434	0.98336	1.00169	1.09936	1.16739	1.00918	1.1638	1.04307	1.14146	0.95329	1.02889	1.057	1.02508	1.12928	1.07301	1.04362	1.08797	1.0062	1.12311	1.09786	1.10347	0.968207	1.03895	1.10992	1.061
1	3	-/-	1	-0.0379328	0.958123	1.02135	1.0188	0.921107	1.02446	0.973409	1.04361	1.0667	1.03988	1.02416	0.997248	NaN	NaN	NaN	0.983434	1.00503	0.925222	0.95737	0.986091	0.98088	0.92762	1.00676	0.974412	1.03248	1.01659	1.02015	1.0062	1.05852	0.999035	1.03	1.01572	1.09674	0.991536	1.01609	1.00504	1.06511	0.957333	0.990217	1.01967	1.06574	0.998196	1.04931	1.14781	1.05617	1.09839
1	3	-/-	2	0.0846615	1.04215	0.96768	0.936489	1.13949	1.10989	0.991456	0.992955	0.990669	0.964561	1.04542	1.04355	NaN	NaN	NaN	1.06659	1.13451	1.10711	1.04831	0.977335	1.09669	1.05937	1.01455	1.02582	1.09261	0.937001	0.994228	1.07775	0.954775	1.09183	1.04113	0.97609	1.0153	1.02983	1.15005	0.98988	1.11022	1.06187	1.07491	1.1804	1.03438	1.07293	1.14879	1.14279	1.01654	1.2203
1	3	-/-	3	0.0572919	1.02997	1.07822	1.02897	1.00174	1.02439	1.10924	1.05218	0.839829	1.09328	1.07993	1.01368	NaN	NaN	NaN	1.0154	1.01239	1.24541	0.951304	0.930117	1.16903	1.01671	1.01875	1.00531	1.03919	0.900427	1.08305	1.09121	1.14435	1.05675	1.04268	1.09169	1.05309	1.10183	1.0219	1.11192	1.14566	0.972223	0.990967	0.970422	1.29203	0.863968	1.04643	1.05057	1.02503	0.954297
1	3	-/-	4	0.011389	1.04223	0.99938	1.08653	0.912541	1.11042	1.07969	1.0311	0.961512	0.951694	1.00671	1.0046	NaN	NaN	NaN	1.03799	1.03318	1.01754	1.05008	1.04603	0.904367	1.00056	1.02029	1.01829	1.03828	1.05036	0.926307	1.03002	1.03838	0.979276	0.968093	1.01077	1.10374	1.06941	1.13311	1.03327	1.08336	1.08072	1.07359	1.02204	0.980441	1.01496	0.978242	0.992232	0.997995	1.07604
1	3	-/-	5	-0.110185	1.0368	1.05214	1.12365	0.942436	1.28633	1.08824	1.03829	1.12362	0.996871	0.901291	1.03434	NaN	NaN	NaN	0.915515	0.971291	0.959541	0.98585	1.04861	1.08791	1.06972	1.04938	1.2509	0.974105	1.07831	0.959979	1.21969	0.954474	1.11952	1.07851	0.93209	1.1863	1.06961	1.09546	1.15342	0.94048	1.11949	1.04165	1.09281	0.773288	0.932846	1.0986	1.15372	1.09123	1.10789
1	3	-/-	6	0.0450987	1.24744	1.06992	1.09347	0.92588	0.92133	1.07426	1.16759	1.20256	0.987263	1.07048	1.0041	NaN	NaN	NaN	1.02427	1.20987	1.12921	0.984613	1.13075	1.02163	1.04166	1.11861	1.11747	1.24095	1.18614	1.0572	1.00465	0.988822	1.07364	1.05139	1.15972	1.08322	1.17993	1.28534	1.35465	1.40967	1.1992	0.949104	1.1481	1.46467	0.997458	1.02583	1.06326	1.19393	1.21636
1	3	-/-	7	-0.0553193	0.963442	0.985679	0.959746	1.02635	1.01516	1.09059	0.862001	1.11584	0.819539	1.1342	1.20671	NaN	NaN	NaN	0.876592	1.01296	0.936252	0.97283	0.85471	1.01947	0.994281	0.930898	0.932435	0.886334	1.02529	0.896212	0.974803	1.01983	0.949756	1.05665	1.10424	0.905549	0.861644	1.07495	0.949718	1.30976	1.06242	0.971448	0.968428	0.985271	1.13506	1.10033	1.14346	1.00401	1.01627
1	3	-/-	8	-0.0974941	1.05194	0.99724	1.04024	1.12859	0.935745	1.13262	0.865398	0.981081	1.1274	0.95207	1.15378	NaN	NaN	NaN	0.872377	0.90472	0.994117	0.93766	0.807039	1.08696	0.9606	1.14199	1.02474	0.919892	0.921066	1.05321	1.00452	1.04767	1.02557	0.912331	1.18174	0.860916	0.928098	1.15648	0.959172	1.00623	1.10344	0.964041	0.954274	0.963118	0.960746	1.06826	1.01424	1.06381	0.950432
1	3	-/-	9	-0.0138624	0.996405	1.14308	1.2842	0.948519	1.04077	1.11262	0.99478	0.940192	0.998941	0.909153	0.937376	NaN	NaN	NaN	1.10013	0.986386	0.982492	0.982376	0.914609	0.993957	0.961961	0.944049	0.848652	0.97712	1.01389	1.13831	0.998586	0.984679	1.02552	1.03574	1.0135	0.99447	0.992233	1.315	0.961988	1.02927	0.979882	1.07127	1.03563	0.962208	0.935436	0.933517	1.01592	0.966844	1.05682
1	3	-/-	10	-0.0267375	0.969579	1.0894	1.01368	1.01168	1.08045	0.949551	0.982876	0.933269	1.12482	1.09137	1.03383	NaN	NaN	NaN	0.97545	1.04489	0.973455	1.05807	0.98887	1.05732	0.983771	0.98474	1.00509	0.995626	1.1081	0.970821	1.05663	1.05951	1.10291	1.06719	1.19073	0.983965	0.994793	1.15166	1.17095	1.09046	1.17743	1.27227	1.12557	1.1039	1.15273	1.03475	1.06258	1.14593	1.05192
1	3	-/-	11	0.00924988	1.09822	1.0142	0.974827	1.07724	1.1719	1.04639	0.974618	1.06662	1.12201	1.2513	0.998817	NaN	NaN	NaN	0.88678	1.18143	1.19874	0.991963	1.35103	1.14128	0.928137	0.967354	0.978532	1.0825	1.09148	1.07902	1.13221	1.09812	1.32056	0.957247	1.18407	1.0431	1.0058	1.0717	1.25132	1.25974	0.964888	0.933815	1.26536	1.0769	1.01574	1.27395	1.1095	1.19643	0.923674
1	4	+/+	1	0.764033	0.957414	0.949979	0.991343	0.994492	0.932885	1.02855	1.00253	1.00716	1.09345	1.0606	1.06005	NaN	NaN	NaN	1.83776	1.77265	1.68721	1.55191	1.40092	1.46125	1.39651	1.38069	1.26084	1.28086	1.21891	1.24948	1.2218	1.16175	1.15571	1.2307	1.17868	1.12551	1.1527	1.22508	1.26198	1.18681	1.10505	1.15908	1.10226	1.15818	1.03279	1.06215	1.10183	1.01813	1.01921
1	4	+/+	2	0.0589129	1.04672	1.04516	0.915973	0.98722	0.969274	1.03334	0.947133	1.01183	0.999525	1.03665	1.05592	NaN	NaN	NaN	1.16616	1.03111	0.977313	1.04912	1.09275	0.918642	0.971242	0.981144	1.01875	0.973228	0.956239	1.01784	0.945172	1.00662	0.970107	0.963898	0.91292	0.922766	0.973951	0.962943	0.9961	0.953562	1.00982	0.969447	0.899728	0.941171	0.942739	0.941636	0.894512	0.934123	1.01947
1	4	+/+	3	0.636396	0.969932	0.944298	1.02694	1.04852	0.917391	1.09463	1.06733	1.01966	1.06809	1.11084	1.00766	NaN	NaN	NaN	1.66942	1.78932	1.53074	1.59345	1.27973	1.43113	1.36079	1.20086	1.04974	1.09505	0.974147	1.03835	1.00596	1.03835	0.852108	1.23833	0.984022	1.05521	1.03006	1.0059	1.01195	1.08668	0.921675	0.960942	1.01358	0.918631	1.02114	0.853005	0.880057	0.850448	0.93254
1	4	+/+	4	0.207637	0.967201	1.07617	1.04295	1.05941	1.14934	0.975663	0.953854	1.03775	0.998718	0.867615	0.978157	NaN	NaN	NaN	1.25105	1.2438	1.16667	1.23218	1.13021	0.941777	0.982083	0.913028	0.798375	0.901125	0.960392	0.991914	0.9978	0.994114	0.970853	1.00923	1.02563	1.0524	1.12252	1.09057	1.17174	1.30095	1.28466	1.25888	1.22668	1.27527	1.16745	1.32653	1.25347	1.34415	1.29326
1	4	+/+	5	0.0676756	0.975019	1.00618	1.04464	1.02417	1.01082	1.01105	0.977768	0.94366	1.08875	0.946703	1.0125	NaN	NaN	NaN	1.0891	1.06675	1.0558	1.0286	1.02964	0.934735	1.04393	1.00723	1.00523	1.02044	0.967244	1.00022	0.932924	0.953228	0.962732	0.956247	0.924923	0.92161	0.915154	0.986937	0.989192	1.00766	1.07073	0.991394	0.966276	0.972149	1.05144	1.03307	1.04998	1.06901	0.94289
1	4	+/+	6	-0.0550207	1.05821	1.06718	0.946007	1.07541	1.1013	0.974574	0.955888	0.954411	0.980849	0.947242	1.05412	NaN	NaN	NaN	0.972724	0.969188	0.911351	0.858645	0.965692	0.956788	0.941603	0.969391	0.870497	0.920903	0.917646	0.895486	0.948036	0.926446	0.892484	0.882771	0.956087	0.983324	0.916888	0.929743	0.965496	0.93787	0.964522	0.904001	0.936008	1.01773	1.03958	1.13233	1.15689	1.129	1.23016
1	4	+/+	7	0.200117	1.09616	1.12642	0.94706	1.01709	1.04291	1.05585	0.944652	0.924033	1.02929	1.0889	1.05675	NaN	NaN	NaN	1.30242	1.17858	1.20106	1.52831	1.17436	1.04677	1.27532	1.18737	1.40803	1.01566	1.06727	1.01987	1.19874	1.04531	1.22914	1.22495	1.10454	1.08144	1.09403	1.00705	1.0902	1.17179	0.895834	1.21786	1.03002	1.1003	1.03761	1.14107	1.13426	0.943075	1.03342
1	4	+/+	8	0.0935317	1.03444	0.986263	0.946014	0.962973	1.01785	1.01507	1.0604	1.04059	1.0213	1.11098	1.05419	NaN	NaN	NaN	1.03344	1.14748	1.15844	0.953431	1.03844	1.09839	0.998244	0.963247	1.00837	0.99695	1.03686	0.88242	0.993119	0.994401	0.939101	1.0013	1.02226	0.951866	1.06438	1.02098	1.06217	1.15883	0.933339	1.08633	1.01285	1.06725	1.12948	1.01384	1.01686	1.00294	0.942482
1	4	+/+	9	0.645297	1.08245	1.05854	0.994148	0.931696	1.0787	0.982295	1.01011	1.00109	1.01775	0.997923	0.978032	NaN	NaN	NaN	1.57605	1.57783	1.82842	1.94326	1.65219	1.90173	2.01073	1.9697	1.88112	1.8732	1.66428	1.93915	1.77809	1.70855	1.85532	1.69791	1.45875	1.66199	1.92534	1.74246	1.52039	1.64151	1.84365	1.61078	1.66929	1.45133	1.36252	1.42926	1.31601	1.30614	1.47877
1	4	+/+	10	0.310719	0.971139	0.959499	1.02072	1.02578	1.04194	1.03593	1.09771	0.950279	1.05345	0.952754	1.11366	NaN	NaN	NaN	1.26846	1.30839	1.38807	1.48151	1.3701	1.20636	1.60668	1.2531	1.26482	1.37488	1.3484	1.21019	1.12431	1.17083	1.21688	1.12232	1.15075	1.2195	1.18843	1.12457	1.31665	1.15196	1.27497	1.17721	1.19098	1.23714	1.15611	1.07618	1.11894	1.10637	1.09758
1	4	+/+	11	0.498494	1.11199	1.08545	1.09616	0.95704	0.926527	1.00646	0.912155	1.05925	1.03645	0.984134	1.037	NaN	NaN	NaN	1.56341	1.55919	1.42556	1.36622	1.41263	1.35767	1.35852	1.31461	1.27228	1.32017	1.20185	1.16371	1.23025	1.0808	1.23731	1.13441	1.07915	1.10599	1.18825	1.24915	1.11899	1.12942	1.14986	1.04211	1.1476	1.06418	1.2212	1.17524	1.18186	1.10525	1.22472
1	4	+/+	12	0.222219	0.924085	1.10446	0.995183	1.10748	1.02143	1.02168	1.03163	0.99239	1.04103	0.921485	1.07339	NaN	NaN	NaN	1.15911	1.2883	1.2675	1.34849	1.12306	1.13395	0.967524	1.16327	1.04754	1.02796	0.924173	0.870389	0.957182	1.01989	0.869284	1.01283	0.906673	1.02146	0.906311	0.927617	0.920866	1.15227	1.06612	0.942976	0.883423	1.11659	1.03355	0.943706	0.986804	1.05037	0.892889
1	4	+/+	13	0.0682642	0.997995	1.10493	1.06571	0.96734	1.02976	1.04293	1.12311	1.08319	0.89587	1.0313	0.945022	NaN	NaN	NaN	1.0764	1.09735	1.13368	1.17593	1.07647	1.01187	1.06946	1.11585	1.06071	1.03197	1.08294	1.09945	1.1455	1.10209	1.02386	1.02576	1.08002	1.01105	1.32237	1.13388	1.25396	1.18044	1.07522	1.17025	1.08159	1.09721	1.09875	1.15577	1.1326	1.16231	1.2259
1	4	+/+	14	0.588082	0.936781	1.01918	0.990751	0.977472	0.911195	1.03728	1.05647	1.09045	1.0652	0.979565	1.07414	NaN	NaN	NaN	1.58632	1.60891	1.58832	1.66341	1.43323	1.55591	1.45533	1.34693	1.21587	1.54985	1.26611	1.24782	1.21297	1.24604	1.24356	1.24901	1.07314	1.15595	1.05977	1.0589	1.07234	1.09359	1.08926	1.00873	1.11338	1.03607	1.13608	1.11154	1.03391	1.04868	1.14633
1	4	+/+	15	0.0167167	1.03422	0.986991	1.05664	1.04461	1.08179	0.944158	1.0246	1.02931	0.946976	0.936023	0.998245	NaN	NaN	NaN	1.03639	1.00211	1.03725	1.0274	1.05168	0.940545	1.08735	0.995681	0.949358	1.07922	0.988889	0.947851	1.07705	0.967319	1.04929	0.978771	1.05199	0.929539	1.05303	0.983069	1.07958	1.0273	1.15937	0.939846	1.15943	1.18835	1.19082	1.11029	1.13793	1.21808	1.11733
1	4	+/+	16	0.242411	0.989167	1.0012	0.996157	1.07862	0.951953	0.989405	0.9822	1.07105	1.10767	1.0153	0.964804	NaN	NaN	NaN	1.28028	1.29468	1.20709	1.18222	1.11999	1.04708	1.12269	0.955849	0.999161	1.0221	1.07602	0.971464	0.950993	1.01214	0.987656	0.924735	1.04129	1.04305	1.11055	1.03795	1.00056	1.01983	1.0392	1.07442	1.0372	1.13655	1.01381	0.970616	0.946316	0.924746	0.99982
1	4	+/+	17	1.05165	1.06164	1.02793	1.05742	0.92858	1.00231	1.06555	1.09166	1.03311	0.904208	1.00848	1.03228	NaN	NaN	NaN	2.16369	2.04811	1.99742	1.83654	1.95344	1.82221	1.8273	1.55538	1.55321	1.366	1.49517	1.16201	1.29765	1.23223	1.10287	1.17626	1.03196	1.09891	1.1155	0.986144	1.03884	1.16348	1.25693	1.15316	1.18193	1.12653	1.1348	1.1994	1.23261	1.1198	1.2115
1	4	+/+	18	2.17139	1.00723	1.00365	1.00893	1.02503	1.04867	1.06523	1.00619	1.04963	0.932703	0.985471	0.952284	NaN	NaN	NaN	3.51622	3.17134	2.86642	2.46647	2.39176	2.30645	2.09823	1.81397	1.76702	1.69131	1.65747	1.7469	1.46589	1.50165	1.39389	1.40243	1.37454	1.40204	1.41708	1.30798	1.26577	1.36754	1.32694	1.34452	1.2136	1.28302	1.22559	1.12368	1.23356	1.18781	1.06903
1	4	+/+	19	0.862714	0.975657	1.01202	1.06999	1.06777	0.95364	0.970773	1.03616	1.06013	1.02024	1.18456	1.03189	NaN	NaN	NaN	1.9154	1.90784	1.87019	1.67599	1.66999	1.31541	1.21113	1.60448	1.20817	1.19547	1.0732	1.21006	1.03654	1.0819	1.25026	1.3426	1.25128	1.08146	1.17002	1.26891	1.25745	1.33268	1.05195	1.09778	1.31524	1.20913	1.18639	1.00112	1.29252	1.06228	1.16429
1	4	+/+	20	0.287037	1.09394	1.08011	1.06712	1.07849	0.986458	0.918513	1.0142	0.946195	0.938583	1.05395	0.93497	NaN	NaN	NaN	1.26944	1.37513	1.26981	1.26145	1.18606	1.20477	1.18498	1.13189	1.19043	1.09439	1.08775	1.06707	1.25806	1.20075	1.15018	1.18288	1.03178	1.06827	1.22872	1.08809	1.13252	1.12798	1.20413	1.27913	1.16064	1.14321	1.18954	1.16189	1.18821	1.23354	1.13497
1	4	+/+	21	0.17413	1.03975	1.04698	1.02577	1.11091	1.06749	0.978312	0.996034	0.950994	1.0446	0.966731	0.980945	NaN	NaN	NaN	1.17601	1.31477	1.09989	1.07581	1.2004	1.17976	1.15988	1.17563	1.13997	1.12477	1.05398	0.999649	1.06666	1.05522	1.07403	1.09938	1.03923	1.02827	1.08991	1.0346	0.997246	1.01542	1.05923	1.03108	1.12232	1.0403	1.17203	1.15476	1.02489	1.11661	1.12794
1	5	-/-	1	-0.0248069	1.10725	0.962301	1.07908	0.931673	1.02047	1.04204	1.01767	0.992813	1.00492	1.02113	0.932876	NaN	NaN	NaN	0.962846	1.01269	1.00384	1.11136	1.05092	0.998496	1.13281	1.11997	1.07964	1.12002	0.994442	1.13049	1.09467	1.05608	1.04019	1.10133	1.05903	1.08677	1.11788	1.16353	1.23302	1.026	1.1206	1.1341	1.07668	1.03344	1.12752	1.25627	1.13592	1.0794	1.10768
1	5	-/-	2	0.0891701	0.961008	1.04112	1.13769	1.19545	0.912954	1.10343	0.943116	1.07715	1.04865	0.928741	1.07508	NaN	NaN	NaN	1.28596	0.989173	1.09717	1.24987	1.18279	1.03872	0.994693	0.983849	1.43946	1.17651	1.05819	1.14389	1.11901	1.08088	1.05227	1.22878	1.07232	1.04236	1.01899	1.23647	1.10286	1.13762	1.236	1.32106	1.11862	1.20627	1.30516	0.98911	1.21143	1.03492	1.16136
1	5	-/-	3	-0.00106232	1.1741	1.0238	0.977733	1.13115	1.13499	1.10382	0.780114	0.966995	1.15037	1.1915	0.956741	NaN	NaN	NaN	1.02394	1.15422	1.00902	1.17536	1.15216	0.915809	1.20207	0.998516	1.18532	1.17891	1.1619	1.07552	1.04988	1.09145	1.15653	1.07611	1.24358	1.19341	1.06469	1.1705	1.12473	1.15005	1.26045	1.53657	1.12582	1.07061	1.27531	1.4338	1.02934	1.19398	1.14963
1	5	-/-	4	0.0150773	1.12205	0.997862	1.07129	1.12121	0.980188	0.99392	1.04639	1.00829	0.994981	0.991055	0.978987	NaN	NaN	NaN	0.96487	1.10565	1.07288	1.26695	1.20221	1.21957	1.04621	1.13249	1.09064	1.19883	1.21028	1.25937	1.03544	1.12428	1.1539	1.07677	1.04141	1.03341	1.11488	1.13741	1.2213	1.15487	1.05093	1.07519	1.08139	1.15215	1.07678	1.22757	1.13001	1.23419	1.21314
1	5	-/-	5	0.0109627	0.970602	0.969626	1.03343	1.05618	0.95519	0.986852	1.07577	1.05031	1.01042	1.01691	1.003	NaN	NaN	NaN	1.04595	0.990624	1.0339	1.00549	1.05729	1.05902	1.05148	0.963422	1.02222	0.986298	0.922571	0.9653	1.04628	1.04777	0.992699	1.04539	1.09593	1.03454	1.06344	0.967847	1.04911	1.06234	1.01929	0.946129	0.994651	0.973875	1.00535	1.07009	1.01672	0.960246	1.10105
1	5	-/-	6	-0.0631679	0.956343	0.994218	1.02069	1.08715	0.986885	0.964226	1.02354	1.03421	1.01559	1.02836	1.05629	NaN	NaN	NaN	0.963793	0.899259	0.980806	0.974856	1.01947	1.00694	0.964929	0.951992	0.969062	0.918343	0.904901	1.01991	1.0297	1.05341	1.03416	1.09647	0.968052	1.03826	0.954201	0.920299	1.02513	1.07341	1.01413	0.970068	1.03261	0.973727	0.990289	1.15384	0.999046	1.02595	1.07831
1	5	-/-	7	0.0649541	1.04507	1.09687	1.07718	0.9948	1.20838	1.39557	1.10744	1.24557	1.00658	0.991166	0.846889	NaN	NaN	NaN	1.11188	1.18522	1.24835	0.98657	1.0381	1.16555	1.3405	1.24963	1.16897	1.16419	1.11967	1.21738	1.12893	1.08356	0.875108	1.20556	1.21132	1.15753	1.06465	1.12321	1.03951	1.10279	1.5741	1.26388	0.968118	1.07164	1.47578	1.05794	1.09365	1.05875	1.38488
1	5	-/-	8	0.0441343	1.06079	0.962518	0.944187	1.02515	0.949499	1.08716	1.02083	1.0488	1.02486	1.06247	1.08	NaN	NaN	NaN	1.02244	1.1558	1.01004	0.939861	1.13809	1.07474	1.0544	1.11515	1.0418	1.01553	1.00631	1.00635	1.14611	1.17596	1.03241	1.05618	0.977286	1.03825	1.0224	1.1143	1.14931	1.14061	0.950464	1.06946	0.938356	1.02845	0.990027	1.12178	1.03075	0.992339	0.93716
1	5	-/-	9	-0.0549113	0.994895	1.17091	0.976562	1.10043	0.957775	0.949795	1.0483	1.03886	0.964211	1.00253	1.16595	NaN	NaN	NaN	0.989688	0.849631	1.05723	1.02283	0.985638	0.959592	1.01208	0.934348	1.18942	1.10189	0.942124	0.924208	0.940542	1.10399	0.987079	0.938801	0.915514	0.976557	1.11515	0.861801	0.97947	0.943391	1.03135	1.0772	0.975734	1.10344	0.960206	1.04311	0.851504	0.960958	0.888685
1	5	-/-	10	0.0302325	1.16239	1.00292	0.862274	1.02037	1.10007	1.05459	1.12629	1.28882	1.10818	0.924494	0.990005	NaN	NaN	NaN	1.23	0.982787	1.07303	0.905425	1.08013	1.06676	1.15813	1.02356	1.27375	1.10891	1.01731	1.18153	1.09616	1.15413	0.996333	1.25295	1.15078	1.17347	1.2191	1.09953	1.1916	1.09258	1.13713	1.15825	1.06386	1.07869	1.12318	0.804168	1.10714	1.14445	1.07043
1	5	-/-	11	-0.0072395	1.04966	1.04198	1.01442	1.01282	1.0089	1.01637	1.04511	0.965897	1.04283	1.01764	1.02163	NaN	NaN	NaN	1.00662	1.01668	1.01967	1.10739	0.899422	0.938638	0.891994	1.12587	0.981278	1.00151	0.996295	1.03382	0.95018	1.01789	1.05226	1.08504	1.14586	0.94349	0.924948	1.01808	0.927474	1.02069	0.975181	0.978377	0.903514	0.99512	1.08712	0.923022	1.00079	0.976989	0.905859
1	5	-/-	12	0.0317306	1.15948	1.18182	1.00724	0.965624	0.98694	1.006	1.03128	1.08491	1.00362	1.02782	1.05792	NaN	NaN	NaN	1.19056	1.02959	1.01146	1.10032	1.07179	1.00719	1.17356	0.93069	0.918591	0.951413	0.909084	1.14011	1.00032	1.09957	0.962577	1.24406	1.29684	0.95621	1.0438	1.18373	0.992519	1.11506	1.04705	0.963259	1.24447	0.896929	1.02934	1.00524	0.967483	1.14179	1.0104
1	5	-/-	13	-0.060997	1.00729	0.928239	0.975646	1.00658	0.980898	1.07739	1.01561	1.1648	1.00803	0.973551	1.11838	NaN	NaN	NaN	1.03778	0.887112	0.933527	1.01237	1.02219	0.86718	0.964509	0.969219	0.99183	1.04395	0.892762	0.971392	1.06377	0.964188	0.968964	1.03978	0.922914	0.96838	1.03587	0.924755	1.02807	0.895761	0.990079	0.992827	1.05097	0.998584	0.920822	0.909835	0.971741	1.09199	0.967931
1	5	-/-	14	-0.0351365	1.0319	0.910511	1.07541	1.14428	0.940803	1.03413	1.05529	1.00427	1.04	0.995691	1.02607	NaN	NaN	NaN	0.963442	1.03217	0.968665	1.0058	1.01132	0.984621	1.00603	1.12739	1.11372	1.06082	1.09787	0.968944	0.984378	1.0316	1.10604	1.11684	1.01879	1.12453	1.02367	1.04987	1.03941	1.14058	1.09672	1.01309	1.04244	1.03205	0.962895	1.00422	1.22403	1.08328	1.06454
1	5	-/-	15	0.0524287	0.907949	0.995539	0.963494	1.03951	0.966136	0.97428	1.11569	0.945639	1.07351	1.08026	1.06882	NaN	NaN	NaN	1.11896	1.06124	0.995691	0.9259	1.07635	1.00121	1.07406	0.998335	1.03593	1.01437	1.02094	1.03518	1.14083	1.02314	1.05836	0.967048	1.06563	1.0632	1.05956	1.03704	1.04613	1.02163	1.04029	1.05991	1.01737	1.01748	1.1281	1.10846	1.04922	0.984296	1.03759
1	5	-/-	16	-0.0943092	1.13909	0.946065	1.06158	1.03344	1.28235	1.20405	0.971884	1.14361	0.976969	1.13197	1.03927	NaN	NaN	NaN	0.991403	0.955675	1.0373	1.12865	1.08277	1.24864	1.0373	0.95855	1.13431	1.12993	1.01685	1.083	1.1631	1.1082	1.13291	1.12548	1.11494	1.10423	1.10947	1.0903	1.03359	1.2322	0.896588	1.24709	1.09767	1.00411	1.09526	0.89814	1.0506	1.05167	1.08086
1	5	-/-	17	0.0801469	1.01513	0.988892	1.06845	1.11791	0.950253	0.961317	0.926537	0.999028	1.021	0.980149	1.09027	NaN	NaN	NaN	1.03399	1.14144	1.07361	1.09618	1.06754	1.10284	1.06951	1.05326	1.05594	1.03997	1.00384	1.00191	1.03707	1.15426	1.19	1.04166	1.09023	0.986003	1.09747	0.979058	1.10296	1.09997	1.22339	1.15598	1.0401	1.14131	1.04393	1.07353	1.15522	1.20228	1.06518
1	5	-/-	18	0.0561162	1.18052	1.09977	0.892729	1.07962	1.11802	1.00516	1.01087	0.965741	1.04431	1.16033	1.03788	NaN	NaN	NaN	1.10061	1.07642	1.15844	1.08475	1.10458	0.927801	1.04864	1.08085	1.12813	1.07171	1.03573	1.0297	0.99879	1.09186	1.03367	1.07234	1.09091	1.17136	1.01072	1.08098	1.07602	1.21834	1.09818	1.09419	0.999126	1.04903	1.00392	0.98972	1.15244	1.11782	1.11411
1	5	-/-	19	0.0142208	1.09597	1.08732	1.07381	1.02571	1.04189	1.02132	1.01689	0.957553	1.03788	0.932459	0.878775	NaN	NaN	NaN	1.07033	1.00722	1.05236	0.913461	0.963262	0.964549	0.986022	0.929913	0.95669	0.969338	1.02096	1.08405	1.00135	1.06157	1.00984	0.930497	0.95023	0.894077	1.078	0.910967	1.04526	0.976082	1.0675	0.980141	1.08299	1.05753	0.900809	1.02722	1.10992	0.947441	0.985115
1	5	-/-	20	0.0727487	1.04382	1.02925	1.07835	1.0327	0.957226	1.06064	0.953048	1.0216	1.01301	1.09891	1.04848	NaN	NaN	NaN	1.20993	1.01664	1.07825	0.998023	1.05074	0.94438	1.05085	1.01443	1.10475	1.01363	0.964314	1.03029	1.02624	0.964319	1.06423	1.06418	1.04771	1.0655	1.10019	1.00303	1.00761	0.911049	1.05419	1.05957	1.07338	0.985922	1.13984	1.01489	0.940944	1.05869	0.963243
1	5	-/-	21	0.069352	1.01732	1.03336	0.919541	1.03163	1.16955	1.09083	0.978013	1.05735	1.01647	0.978157	1.04312	NaN	NaN	NaN	1.19954	0.979519	1.11667	1.14239	0.998255	1.03315	1.12505	1.08356	1.05536	1.03707	1.02431	1.09801	1.00765	1.03097	0.991895	0.993883	1.04629	0.999666	1.1506	1.09929	1.03357	1.04444	0.971368	0.885058	1.00688	0.883993	0.986529	0.982384	1.07346	1.13996	1.15658
2	7	-/-	1	1.00449	1.11132	1.23086	1.0585	1.13137	1.06774	1.00271	0.989693	0.895052	0.928727	0.872978	0.807839	NaN	NaN	NaN	2.1021	2.07482	1.92323	1.77517	1.72846	1.58115	1.49369	1.35541	1.28906	1.22978	0.972296	1.04356	1.03357	0.942123	0.994544	0.92494	0.898051	0.938299	0.931897	0.857914	0.989816	0.910742	1.01337	0.96906	0.945837	0.893025	0.906647	0.935006	0.863853	1.00046	0.960762
2	7	-/-	2	0.978663	1.00744	0.959092	0.974437	1.03433	0.976457	1.00953	1.0242	1.02711	1.08064	1.03861	0.995765	NaN	NaN	NaN	2.09484	2.03131	1.84939	1.81452	1.73136	1.58426	1.58051	1.48291	1.34625	1.3431	1.24145	1.36734	1.22006	1.15279	1.19757	1.14919	1.13209	1.18385	1.15362	1.08931	1.05939	1.06605	1.12919	1.0113	1.05738	1.10057	1.08849	1.05433	1.03681	1.05428	1.05699
2	7	-/-	3	0.969975	1.07512	1.11053	0.999099	0.961674	1.03327	0.98553	0.981702	1.02136	1.08635	0.933692	0.973433	NaN	NaN	NaN	2.01716	2.03926	1.91	1.73997	1.89454	1.7232	1.43104	1.4817	1.48904	1.38373	1.22401	1.25719	1.29649	1.22566	1.29925	1.19169	1.14056	1.13847	1.04236	1.14943	1.15532	1.20271	1.17543	1.2337	1.12804	1.25653	1.09434	1.31314	1.19309	1.16732	1.18237
2	7	-/-	4	0.60434	0.964822	1.01291	0.973157	0.963517	0.933281	1.02559	1.07311	1.00776	1.2429	1.06929	1.12801	NaN	NaN	NaN	1.56508	1.67515	1.6527	1.69263	1.34326	1.55576	1.35381	1.60449	1.35892	1.44407	1.20098	1.35192	1.23086	1.2549	1.12745	1.20681	1.17345	1.21471	1.38024	1.22737	1.29265	1.39838	1.19715	1.38225	1.39399	1.06618	1.1124	1.09035	1.14706	1.13804	1.05812
2	7	-/-	5	2.35935	1.13962	1.01267	1.01234	1.05782	0.914397	0.970272	1.01665	1.04197	1.00677	1.03739	1.00729	NaN	NaN	NaN	3.68736	3.56594	2.88773	2.75923	2.98045	2.50583	2.13565	1.95093	1.70924	1.65385	1.84947	1.70643	1.67569	1.32861	1.41455	1.44156	1.2654	1.49348	1.25349	1.15612	1.24755	1.23904	1.24091	1.17607	1.20429	1.16593	1.16426	1.20601	1.15089	1.08949	1.12113
2	7	-/-	6	2.01308	1.03721	0.975081	0.980724	0.862736	0.988444	1.15663	1.04221	1.02316	0.982964	1.03957	1.06247	NaN	NaN	NaN	3.15395	3.02344	2.88846	2.49528	2.39051	2.12903	2.0426	1.8252	1.65702	1.77666	1.47043	1.51762	1.39453	1.28665	1.24637	1.29638	1.37204	1.32852	1.25473	1.10894	1.29412	1.1753	1.15019	1.04575	1.06474	0.991067	0.959463	0.927085	1.09657	1.06056	0.97418
2	7	-/-	7	0.588754	1.1347	1.01791	1.06626	0.976361	1.05261	0.979388	1.06774	0.971529	0.993625	0.984951	0.950958	NaN	NaN	NaN	1.61722	1.53755	1.68502	1.69956	1.70105	1.45483	1.52523	1.60899	1.49005	1.32692	1.47495	1.38323	1.31546	1.28261	1.4616	1.30904	1.2574	1.21962	1.33361	1.25654	1.25671	1.07191	1.04644	1.23412	1.16477	1.12898	0.97418	1.18803	1.10738	1.08046	1.11978
2	7	-/-	8	0.884133	1.04708	1.08117	1.056	1.04665	1.00504	1.15972	1.0389	1.0576	0.992617	1.01567	1.00713	NaN	NaN	NaN	1.8683	2.06211	1.87212	1.70843	1.79468	1.51453	1.36446	1.43622	1.48317	1.24501	1.62188	1.47823	1.05655	1.16298	1.33042	1.25849	1.03704	1.09211	0.977309	1.12537	0.992552	1.02117	0.965385	1.01069	1.09585	1.21166	1.2908	1.25668	1.0142	1.03394	1.23865
2	7	-/-	9	-0.0581297	1.10433	1.04597	1.04695	1.03327	1.0887	1.15782	1.00098	0.904101	1.026	1.01704	1.01394	NaN	NaN	NaN	1.01852	0.983438	0.951194	0.91841	1.04485	1.05206	0.941631	1.13323	1.03826	1.15603	1.04984	0.961613	0.981373	0.900711	0.997721	0.924736	0.813429	0.857926	0.859239	0.841194	1.04653	0.859971	0.97385	0.963114	1.03493	1.21391	1.26271	1.27667	1.12706	1.07927	0.944771
2	7	-/-	10	1.88302	0.948886	1.02403	0.997161	0.953128	0.995422	0.943998	1.1355	0.973795	0.973509	1.18044	1.09641	NaN	NaN	NaN	2.86185	2.97279	2.85218	2.3297	2.07852	2.05424	2.16171	1.6694	1.66224	1.57777	1.43822	1.36557	1.45092	1.26478	1.27817	1.37819	1.37822	1.35739	1.19714	1.34361	1.21485	1.43836	1.24625	1.2246	1.22762	1.15225	1.10135	1.1732	1.06223	1.24045	1.27117
2	7	-/-	11	1.61494	1.01105	0.98124	1.00378	1.07129	0.955232	1.00475	0.993395	1.02911	0.987987	1.09189	1.01115	NaN	NaN	NaN	2.52419	2.63957	2.71998	2.49296	2.27327	2.16833	2.27412	1.95313	1.9724	1.87319	1.66726	1.59172	1.42791	1.43121	1.31131	1.09852	1.21335	1.10234	1.31345	1.25754	1.14913	1.18505	1.22891	1.15235	1.26778	1.06965	1.11089	1.15383	1.04625	1.12398	0.999981
2	7	-/-	12	0.0522229	0.995197	0.988963	1.21315	1.1134	1.04357	1.16333	1.13369	1.09125	0.997466	1.03333	1.02881	NaN	NaN	NaN	1.22091	1.11677	1.05099	1.19995	1.09701	1.13318	1.09577	1.26921	1.00338	1.03338	1.16705	0.981645	0.989894	1.03089	1.07207	1.00464	1.04885	1.01122	0.957794	0.988456	0.943165	1.12973	1.05917	1.14539	0.929179	1.24183	1.11187	1.05678	1.0856	1.0624	1.04886
2	7	-/-	13	0.693848	1.09456	0.974366	1.00821	0.926417	1.19552	1.03659	1.11011	1.15967	1.16358	1.09994	0.985737	NaN	NaN	NaN	1.82185	1.69612	1.79426	1.4553	1.51463	1.34682	1.31806	1.21867	1.23221	1.09303	1.14433	1.18717	0.922133	1.088	1.50227	1.05497	1.12227	1.11783	1.18346	0.973331	1.27605	1.01266	1.04551	1.45628	1.24997	0.930647	0.912669	1.07831	0.998068	1.09976	0.967179
2	7	-/-	14	0.928265	0.934508	0.966957	1.10682	0.991275	1.06359	1.03477	1.0782	1.02597	0.965197	0.959039	1.0426	NaN	NaN	NaN	1.76151	2.00152	2.05966	2.08887	1.97248	1.73385	1.63061	1.68616	1.66296	1.6922	1.49142	1.45509	1.36648	1.4023	1.27534	1.47736	1.21924	1.20721	1.15321	1.1613	1.22092	1.05792	1.19096	1.14601	1.04408	1.11516	1.10564	0.968165	1.11884	1.07091	1.12521
2	9	+/+	1	0.673872	1.12963	1.01975	0.950193	1.08437	0.94508	1.01107	0.947774	0.953004	1.03253	1.18136	0.912636	NaN	NaN	NaN	1.57497	1.88039	1.64269	1.87383	1.6494	1.6579	1.40506	1.656	1.45525	1.23305	1.30761	1.38023	1.33272	1.23761	1.21886	1.35118	1.23795	1.28409	1.23331	1.18881	1.28467	1.25686	1.22956	1.20305	1.12628	1.17321	1.03526	1.14635	1.2347	1.28928	1.16034
2	9	+/+	2	0.727933	1.10412	1.18834	1.04184	1.14891	1.12049	1.13744	0.940844	0.967618	0.8605	0.90304	0.890312	NaN	NaN	NaN	1.64574	1.97522	1.68677	1.57558	1.49729	1.52151	1.3872	1.37815	1.15078	1.37605	1.29682	1.1338	1.2135	1.25974	1.18603	1.22463	1.12879	1.11348	1.15522	0.998789	0.986423	0.976058	0.995232	0.943306	0.980183	1.03908	0.992821	1.05458	1.05099	1.12827	1.08627
2	9	+/+	3	0.431606	0.972603	1.04317	1.02298	0.971114	0.9183	0.909041	1.19663	1.20862	0.891614	1.04605	1.11855	NaN	NaN	NaN	1.60483	1.42526	1.31876	1.30642	1.25876	1.42506	1.20664	1.13946	1.12963	1.15735	1.08608	1.17802	1.16739	1.12161	1.14861	1.06527	1.03113	1.07938	1.11028	1.01417	1.11528	1.05663	1.05368	0.951406	1.25499	1.23733	1.14522	1.13982	1.23019	1.03501	1.07657
2	9	+/+	4	0.365501	1.08216	0.985686	1.00107	1.09518	1.04775	0.948121	1.19457	1.0604	1.06199	0.942676	1.05274	NaN	NaN	NaN	1.57342	1.35056	1.2984	1.47455	1.21052	1.30986	1.31384	1.27458	1.36681	1.22574	1.15522	1.37613	1.11604	1.3216	1.16057	1.22399	1.13426	1.13776	1.23806	1.12989	1.32622	1.09827	1.22505	1.28216	1.22252	1.19282	1.15431	0.976771	1.17959	1.01062	0.95808
2	9	+/+	5	0.186177	1.01711	1.06124	0.999539	0.959836	0.935518	1.08587	1.04408	0.95622	1.1119	1.01034	0.970236	NaN	NaN	NaN	1.18889	1.19951	1.22462	1.31291	1.04223	1.07569	0.996179	1.15783	1.10631	1.13179	1.06112	1.16742	1.07326	1.09977	1.22141	1.02407	1.10831	1.21026	1.10752	1.26835	1.12515	1.16659	1.041	1.05835	1.10178	1.1389	1.06272	1.11541	1.00628	1.06255	1.16032
2	9	+/+	6	1.05664	1.02125	1.01929	0.95287	0.953696	0.940808	0.866938	1.02218	1.00954	1.11696	1.2524	1.24165	NaN	NaN	NaN	1.98059	2.16893	2.06718	1.94284	2.10073	2.01774	1.5324	1.6049	1.44171	1.66748	1.66753	1.25372	1.51751	1.18376	1.41427	1.4082	1.37308	1.65903	1.60239	1.58664	1.14623	1.35627	1.27353	1.34797	1.25599	1.29661	1.37387	1.37343	1.46238	1.3289	1.24943
2	9	+/+	7	0.784538	1.14974	0.964651	1.02947	0.992247	1.07738	1.01531	1.09449	0.990291	1.06054	0.907287	1.03783	NaN	NaN	NaN	1.86945	1.77851	1.79007	1.43562	1.48542	1.53202	1.4677	1.44393	1.17963	1.17946	1.34148	1.33632	1.20043	1.35782	1.5445	1.18188	1.24945	1.1327	1.13845	1.25448	1.2331	1.18665	1.55626	1.12151	1.0051	1.16124	1.13341	0.986356	1.06225	1.13441	0.985122
2	9	+/+	8	0.316142	1.03364	0.962398	0.986827	1.11732	0.990169	1.27539	1.11722	0.981915	1.02585	0.976353	0.96006	NaN	NaN	NaN	1.5913	1.2658	1.23145	1.18173	1.1547	1.19444	1.30581	1.20492	1.22971	1.12294	1.29702	1.22677	1.16793	1.23478	1.13202	1.22881	1.08196	1.23745	1.05293	1.11553	1.19094	1.26936	1.14391	0.923129	0.955561	0.996798	0.986018	0.991854	1.08126	0.913934	1.1183
2	9	+/+	9	0.0988845	1.07917	0.932657	1.02241	1.04995	0.950739	1.03746	1.05031	0.926055	1.03446	1.12164	1.0424	NaN	NaN	NaN	1.04462	1.13536	1.17812	1.15479	1.12393	1.10764	1.3302	1.09727	1.08276	1.19475	1.20833	1.2878	1.36585	1.29991	1.04137	1.05803	1.14104	1.11774	1.17072	1.07931	1.0647	0.996535	1.11115	1.0567	1.13055	1.07816	1.15203	0.947178	1.05413	1.09443	0.964391
2	9	+/+	10	0.180716	1.00535	1.13574	1.02481	0.90225	1.02198	1.02656	1.01613	1.0246	0.92665	1.08224	1.01112	NaN	NaN	NaN	1.17497	1.26112	1.15596	1.22149	1.11853	1.24628	1.35689	1.18911	1.31261	1.11982	1.15195	0.988988	1.23781	1.06462	1.26803	1.01686	1.0509	1.2612	1.18485	1.02676	1.15547	1.18353	1.07393	1.26729	1.05071	1.18352	1.19675	1.13333	1.32805	1.0504	1.17124
2	9	+/+	11	0.912281	1.07816	0.985668	0.926386	0.980292	1.08798	0.966395	1.13915	1.0256	1.07104	0.939535	0.9462	NaN	NaN	NaN	2.13328	1.82079	1.84284	1.85506	1.57054	1.51431	1.35534	1.28264	1.25838	1.34181	1.20739	1.18359	1.08914	1.24841	1.1838	1.11759	1.16463	1.11827	1.14	1.14515	1.03306	1.14715	1.15806	0.992216	1.18173	1.04696	1.01699	0.953138	1.16998	0.971823	1.01872
2	9	+/+	12	0.890724	1.17886	1.04243	1.18119	0.960661	1.04179	0.937109	1.02429	0.96998	1.0589	1.024	0.948901	NaN	NaN	NaN	2.00363	2.00488	1.78942	1.93343	2.01662	1.79182	1.46443	1.40373	1.55085	1.29326	1.43109	1.35357	1.19382	1.2557	1.21634	1.14262	1.23966	1.20948	1.19054	1.25957	1.16682	1.223	1.36538	1.13348	1.10848	1.17074	1.05468	1.16815	1.08862	1.23095	1.06242
2	9	+/+	13	0.851676	1.02529	1.0182	1.0795	1.12361	1.0616	0.96654	0.974441	1.03779	0.989154	1.30129	1.12687	NaN	NaN	NaN	1.94736	1.8886	1.8923	2.03983	1.76206	1.89337	1.80097	1.54674	1.6092	1.49384	1.61996	1.63736	1.4498	1.5764	1.42195	1.61486	1.4321	1.34883	1.39844	1.17232	1.36056	1.56264	1.04172	1.42068	1.18369	1.60494	1.3713	1.25817	1.26742	1.04245	1.1353
2	9	+/+	14	0.566069	1.18219	0.909621	0.845461	0.831122	1.05603	1.04764	1.04346	1.07199	1.07601	1.09197	1.03267	NaN	NaN	NaN	1.54335	1.68029	1.52122	1.68846	1.42588	1.32985	1.31501	1.26847	1.46176	1.34201	1.37139	1.27179	1.31061	1.25095	1.24599	1.19085	1.14304	1.1884	1.0791	1.12322	1.12048	1.19427	1.1677	1.09281	1.21092	1.07204	1.05667	1.20592	1.00419	1.08309	1.05235
2	9	+/+	15	0.226771	0.966064	0.976187	1.09169	0.926199	0.963961	0.974198	0.984331	0.979223	1.02504	1.07221	1.09722	NaN	NaN	NaN	1.23397	1.19024	1.24383	1.27002	1.13156	1.22071	1.12608	1.20551	1.1431	0.986318	1.09865	1.10931	1.08786	0.952923	0.994426	1.09053	1.01597	0.982525	0.998353	1.06047	0.995207	1.00318	1.02549	0.912184	1.0086	0.985724	1.07173	0.902781	1.0534	1.00384	0.955659
2	9	+/+	16	0.475698	1.13618	1.02705	1.08539	0.96851	0.903367	0.988588	1.01215	0.936583	0.970534	0.934629	1.25232	NaN	NaN	NaN	1.3094	1.541	1.56559	1.54383	1.45281	1.1791	1.38832	1.20725	1.10017	1.20391	1.22439	1.20614	1.10286	1.25262	1.12696	1.18481	1.12869	1.13958	0.94749	1.24635	1.16971	1.0456	0.992726	1.03641	0.997365	1.12541	1.12072	1.12866	1.09434	1.18715	0.978787
2	9	+/+	17	0.628264	0.91533	1.05756	1.04197	0.995759	0.957508	1.04579	1.19512	1.09502	0.961439	1.05984	1.08306	NaN	NaN	NaN	1.63516	1.89363	1.4536	1.35633	1.34843	1.30174	1.17579	1.25322	1.14229	1.19313	1.17411	1.17778	1.0542	1.07193	1.15073	1.07817	1.11666	0.993149	1.25242	1.07374	1.05556	1.03991	1.07846	1.06518	0.964739	0.995961	1.08782	1.09731	1.0299	0.968192	1.05289
2	9	+/+	18	-0.154022	1.01952	1.22904	1.1518	0.87834	1.01427	1.20622	1.03773	1.1199	0.720801	1.04197	0.963649	NaN	NaN	NaN	0.922974	0.914633	0.826204	0.914702	0.900118	0.972611	0.93807	0.969613	0.817569	1.13013	0.899588	0.926926	1.15014	0.937882	0.836138	0.956862	1.08936	0.997134	1.03867	1.14376	1.10466	1.03018	1.24205	1.15935	1.26552	1.08054	1.00696	0.890278	1.06258	1.08347	1.14741
2	9	+/+	19	0.225875	1.13061	0.996871	1.02252	0.986905	1.01141	0.958888	0.990188	0.976806	0.99353	1.07142	1.13499	NaN	NaN	NaN	1.18584	1.24161	1.29192	1.13855	1.20575	1.20844	1.19738	1.06139	1.04995	1.04624	1.08083	1.03949	0.985014	0.902761	0.986284	0.934521	0.906744	1.01767	1.01072	1.04462	1.01807	0.926774	0.912001	0.995624	0.952957	0.95916	0.935115	0.920426	0.927054	1.09731	0.85916
2	9	+/+	20	-0.0199674	1.01237	1.02558	0.962499	1.03207	1.08556	0.966426	0.982243	0.96846	1.04198	1.08269	1.07286	NaN	NaN	NaN	1.03801	0.989852	0.960204	0.95841	0.869917	1.1299	0.987389	0.957238	0.98436	1.20525	1.04837	1.19865	1.04883	1.01554	1.02164	1.09465	1.09265	1.08834	0.946779	1.09012	1.09089	1.00052	0.980963	1.14555	1.04901	1.03456	0.966986	1.16311	0.983325	1.09815	1.08241
2	12	-/-	1	0.354862	1.0295	0.924826	1.18234	1.06328	1.05619	0.868136	1.04298	0.97984	0.923769	1.0309	0.958824	NaN	NaN	NaN	1.39362	1.2384	1.46309	1.32312	1.36156	1.21472	1.29128	1.21803	1.14685	1.17799	1.05204	1.14679	1.16701	1.1273	1.03241	1.05827	0.988977	0.993577	0.913254	1.22078	1.08939	1.03126	1.04023	1.05113	1.07366	1.00029	1.0439	1.08895	1.26657	1.16914	1.00075
2	12	-/-	2	0.0436915	0.991509	1.01266	1.06155	0.94839	1.02401	1.06372	1.02134	1.00646	0.975424	0.973557	0.97614	NaN	NaN	NaN	1.0206	1.05588	1.07818	1.05147	1.06002	1.01476	0.979008	1.02845	0.978803	1.00967	1.03982	1.04102	1.05726	0.98156	1.01884	0.969605	0.962915	0.968069	1.02336	0.982736	1.04304	0.939084	0.999639	1.05732	0.980324	0.975165	0.948847	0.989994	0.957368	0.999555	0.997322
2	12	-/-	3	1.33151	1.05828	0.958086	1.02917	0.993223	1.02059	1.04443	0.964324	0.856649	0.957653	1.06049	1.15747	NaN	NaN	NaN	2.20713	2.42326	2.34702	2.17503	1.98376	1.91512	1.79266	1.63975	1.90743	1.52741	1.49515	1.49207	1.40735	1.39089	1.29722	1.35034	1.41779	1.27239	1.21147	1.23143	1.15668	1.13628	1.18067	1.16874	1.17945	1.13111	1.19199	1.03279	1.19605	1.15566	1.09671
2	12	-/-	4	0.105147	1.05697	1.02186	0.995594	0.944207	1.01665	1.11274	0.989753	0.958657	1.04276	1.10438	0.958305	NaN	NaN	NaN	1.07913	1.1216	1.18778	1.29922	1.19757	1.10257	1.15174	1.13804	1.07087	1.12538	1.16084	1.09476	1.06402	1.04198	0.926043	1.01612	1.03671	1.08876	0.959547	1.10146	0.931014	1.05603	1.09586	1.0446	1.10626	1.03386	0.966983	1.13353	1.04631	0.966758	1.09637
2	12	-/-	5	-0.00260683	0.919555	0.969012	1.02102	0.976779	1.01503	0.974982	1.07232	0.954946	1.03655	1.15516	1.03501	NaN	NaN	NaN	1.06313	0.972072	0.985588	1.05859	1.03494	0.996703	1.01694	0.995887	1.05511	0.993898	1.04583	0.993438	1.05413	1.05003	0.926404	0.973425	0.975908	0.99281	1.05517	1.01612	0.99171	0.950417	1.09851	0.96808	0.982122	0.982922	1.00685	0.969785	0.963747	1.10205	0.982241
3	14	-/-	1	0.046694	1.05988	1.035	1.01873	0.970165	1.00746	1.12543	1.0048	1.02478	0.975601	0.984735	1.02048	NaN	NaN	NaN	1.03094	1.05819	1.11293	1.0887	1.04256	0.967924	1.06237	1.054	1.12343	1.09769	1.05952	1.04085	0.952327	1.10407	1.144	1.0985	1.03355	1.06258	1.1663	1.18146	1.01566	1.21118	1.17457	1.13688	1.16963	1.13599	1.14778	1.12863	1.0995	1.05547	1.18468
3	14	-/-	2	0.0666791	1.08529	0.961106	1.05603	1.0539	1.07131	0.975474	0.986888	0.915216	1.00105	1.008	1.07209	NaN	NaN	NaN	1.09639	1.08274	1.05519	1.08254	1.03584	0.99872	1.20721	1.03915	1.11055	0.945936	1.04653	0.964194	1.05406	1.03194	1.16661	1.03356	1.14271	0.988992	1.01844	1.10728	1.01989	0.999825	0.963292	1.00281	0.967309	1.09303	1.15893	1.08824	1.09322	1.28075	1.15453
3	14	-/-	3	0.209267	0.922187	0.975772	0.871013	1.11211	1.10179	1.00295	1.01853	1.18063	1.1244	0.958884	1.06872	NaN	NaN	NaN	1.21137	1.27775	1.21915	1.45834	1.2813	1.27293	1.23375	1.22389	1.24459	1.15672	1.20622	1.3	1.28958	1.17873	1.21967	1.09613	1.17329	1.11976	1.13859	0.971074	1.11757	1.09111	1.18113	1.13093	0.977254	1.0932	1.05014	1.10475	1.10818	1.12204	1.1523
3	14	-/-	4	0.225551	1.08224	1.02179	1.06178	1.01601	0.944857	0.852722	1.04319	0.998591	0.998539	1.02017	1.07785	NaN	NaN	NaN	1.20028	1.27621	1.21213	1.10577	1.18658	1.17245	1.06735	1.2693	0.912889	1.03521	1.12669	1.19794	1.03842	1.13056	1.04801	1.07062	1.17075	1.03285	1.02007	0.998335	1.03883	1.15839	1.1673	1.09785	1.07281	1.09869	1.05405	1.18657	0.980933	1.08072	1.09368
3	14	-/-	5	1.09817	0.955115	1.06743	0.968498	0.999085	0.977079	1.03662	0.989135	1.00235	1.00551	0.993254	1.13852	NaN	NaN	NaN	2.2299	2.1007	1.96213	1.8902	1.97256	1.69408	1.58	1.4896	1.41587	1.39353	1.33686	1.36918	1.23716	1.21054	1.19848	1.19837	1.21919	1.28279	1.1972	1.15145	1.17055	1.19055	1.33313	1.17366	1.0918	1.03807	1.05444	1.06585	1.14451	1.03459	0.956485
3	14	-/-	6	0.838958	1.02987	0.995016	0.976746	1.02024	0.997359	1.0062	0.982147	1.05049	0.994262	0.939662	1.07554	NaN	NaN	NaN	1.93746	1.81347	1.76354	1.67371	1.51215	1.46529	1.40648	1.3312	1.34499	1.35961	1.28793	1.3059	1.24207	1.16443	1.14451	1.11109	1.10602	1.15563	1.10099	1.15125	1.08411	1.13048	1.18101	1.19513	1.12923	1.17097	1.17214	1.13673	1.24556	1.13055	1.14566
3	14	-/-	7	0.773567	1.07779	0.957336	1.02153	0.988411	1.01598	0.963466	0.95973	1.00005	0.998636	1.0879	0.999953	NaN	NaN	NaN	2.01858	1.75499	1.56838	1.55623	1.37994	1.32582	1.21145	1.18152	1.08661	1.03433	1.04285	1.04698	1.03632	1.10381	1.13681	1.18865	1.12634	1.10751	1.1029	1.07635	1.0429	1.06161	1.14025	1.1434	1.13026	1.11294	1.0299	1.10476	0.941205	1.13573	1.12572
3	14	-/-	8	0.309267	1.05917	0.935418	0.850728	1.10859	1.02276	0.940248	1.00471	1.03459	1.0881	1.14925	0.985186	NaN	NaN	NaN	1.27838	1.33872	1.36877	1.3166	1.32491	1.12893	1.23679	1.08645	1.0417	1.1469	1.03992	1.10122	0.977936	1.09563	0.991635	1.18409	1.03687	1.0205	0.912108	1.06886	1.10103	1.04103	1.12389	0.997439	1.05124	0.977949	0.896025	0.963967	0.955302	0.993191	0.969815
3	14	-/-	9	0.0848072	0.927454	0.831855	1.05268	0.97624	1.07711	1.09432	1.05502	1.12006	1.01399	1.08845	0.909396	NaN	NaN	NaN	1.13852	1.1616	1.02546	1.17731	1.08663	1.05863	1.1255	1.0506	1.00284	1.14373	1.02323	1.09198	1.0544	1.04363	1.05028	1.1085	0.912903	1.05085	0.994149	1.0715	0.990393	1.08619	1.0759	1.05775	0.970715	1.00496	1.01675	0.96357	0.970262	1.07183	1.10626
3	14	-/-	10	0.497326	1.00671	1.0674	0.959197	1.08411	1.02749	1.08364	1.04212	1.04756	0.982915	0.973725	0.92608	NaN	NaN	NaN	1.56018	1.52785	1.48641	1.54033	1.34884	1.33639	1.3756	1.26251	1.24653	1.0819	1.29529	1.16976	1.22004	1.18067	1.30219	1.20894	1.17648	1.10873	1.13266	1.15349	1.25368	1.12185	1.02094	1.11722	1.05357	1.07238	1.15376	1.00723	1.1691	1.09047	1.01585
3	14	-/-	11	0.0846113	1.05273	0.898132	0.998497	1.05152	1.23784	0.923034	0.946536	1.01521	1.10265	1.02231	0.99808	NaN	NaN	NaN	1.10547	1.08786	1.13505	0.99683	1.03484	1.06196	1.19253	1.04641	0.99095	1.03203	1.09182	1.00613	1.00197	1.04366	1.11437	1.10419	1.05981	1.02568	0.964131	0.990819	1.07811	1.03901	0.958445	0.928581	1.00477	1.02749	1.06406	0.935187	1.0356	1.02343	1.05097
3	14	-/-	12	0.655474	1.05749	1.102	0.893857	1.01788	0.966636	1.01336	0.992973	0.999815	0.968569	1.09963	0.965414	NaN	NaN	NaN	1.55267	1.69719	1.75023	1.50918	1.47963	1.32726	1.42054	1.28391	1.28218	1.15477	1.1429	1.1111	1.12362	1.08296	1.10521	1.15525	1.08786	1.13878	1.07142	1.03434	1.00777	1.07075	0.955761	1.15334	0.898547	0.986072	1.07682	0.956503	1.08761	1.12213	1.08312
3	14	-/-	13	0.236361	1.01337	0.983296	1.02199	1.15094	0.992875	0.934598	1.0043	1.0546	0.974733	0.968549	1.09963	NaN	NaN	NaN	1.20434	1.33725	1.19726	1.25184	1.24513	1.05432	1.16485	1.20811	1.04165	1.07654	0.960446	0.945449	1.1335	0.958391	0.964385	1.03083	0.989372	0.983982	0.993033	0.913376	1.01152	0.963873	0.907582	1.06082	0.887282	1.02218	0.971001	0.988619	1.07684	1.01841	0.973525
3	14	-/-	14	0.471021	1.06992	0.928795	1.01125	0.935745	1.04585	0.992968	1.08347	1.09785	1.07704	1.0224	1.04084	NaN	NaN	NaN	1.42771	1.64914	1.4158	1.13082	1.19142	1.24566	1.16305	1.27619	1.533	1.37417	1.3186	1.43898	1.37145	1.34672	1.16826	1.2024	1.26495	1.14082	1.26627	1.14154	1.27545	1.19886	1.31269	1.20458	1.01891	1.12825	1.12422	0.979758	0.899035	1.09736	1.00735
3	15	+/+	1	0.467266	0.965379	1.10524	1.03214	1.0852	0.964597	1.04967	0.947579	1.04378	1.07227	1.0043	0.979097	NaN	NaN	NaN	1.4706	1.46507	1.54717	1.46785	1.38226	1.40162	1.2317	1.29673	1.21907	1.19741	1.20318	1.09628	1.16754	1.21918	1.18526	1.1284	1.04514	1.00033	1.06178	1.17154	1.06105	1.01675	1.06229	0.977005	1.10483	1.04345	1.04509	1.01543	0.967958	1.0051	1.09683
3	15	+/+	2	0.428876	1.02422	1.18222	1.10181	1.04588	0.976127	0.98313	1.09139	1.04858	1.01471	0.851561	0.927614	NaN	NaN	NaN	1.40336	1.46138	1.51778	1.40774	1.25036	1.2507	1.21965	1.3498	1.43031	1.26701	1.29728	1.24902	1.17935	1.24627	1.22103	1.31812	1.21828	1.09037	1.1694	1.08052	1.1055	1.06274	1.04271	1.04134	0.951104	0.888162	0.871156	0.971033	0.896531	1.02813	0.966733
3	15	+/+	3	1.70145	1.06392	1.04524	1.04364	1.03089	1.00697	1.06989	1.02006	1.03308	0.981579	0.913405	1.00706	NaN	NaN	NaN	2.77539	2.84375	2.54782	2.3465	2.11787	2.27535	1.94216	1.79647	1.80664	1.87685	1.64046	1.61945	1.63835	1.50892	1.54394	1.29835	1.26376	1.32887	1.49946	1.4071	1.19205	1.37395	1.2325	1.14326	1.15585	1.02007	1.16379	1.1319	1.08449	1.14916	1.22517
3	15	+/+	4	0.517184	1.00159	0.993143	0.981131	1.06849	1.03383	0.984752	1.0112	0.979814	1.0607	0.990519	1.04662	NaN	NaN	NaN	1.5571	1.52644	1.49957	1.55595	1.41079	1.3481	1.33088	1.21721	1.20412	1.28854	1.12525	1.25542	1.19981	1.11535	1.2525	1.12721	1.05108	1.11024	1.06975	1.07776	1.11666	1.0129	1.05226	1.02161	1.07789	1.07076	1.11471	1.08729	1.20393	1.10938	1.1081
3	15	+/+	5	-0.0031857	0.963111	0.876124	1.0974	1.02106	1.0167	0.938349	1.14527	1.07807	1.05434	1.04942	0.860149	NaN	NaN	NaN	1.07929	1.09767	0.885431	1.03504	1.11779	0.982645	1.05687	1.02132	0.988329	0.980076	0.950552	0.963518	1.15429	0.968807	1.07316	0.990631	0.984399	1.05771	1.04336	1.08825	0.89757	1.0386	1.07199	0.980166	0.954313	0.901124	1.10032	0.969103	1.12656	0.916975	1.22105
3	15	+/+	6	0.235743	1.10118	0.912317	1.02201	1.17127	1.0656	0.977933	0.90008	1.0824	0.945743	1.08714	0.981729	NaN	NaN	NaN	1.31678	1.21904	1.25111	1.14304	1.10762	1.03482	1.04486	1.04967	1.09623	0.993908	1.01715	1.05185	0.966667	0.923188	1.02352	1.16342	0.907339	0.90482	0.92916	0.987427	1.04325	0.915928	0.751591	0.9381	0.943246	1.02811	0.973316	0.963363	0.930093	0.989874	0.958583
3	15	+/+	7	0.86713	1.018	0.946787	1.03642	1.06768	0.901367	1.0713	1.0848	0.991533	0.957743	1.11599	1.06107	NaN	NaN	NaN	2.16706	1.86963	1.62218	1.57953	1.49768	1.34999	1.32055	1.25835	1.125	1.08992	1.12413	1.20815	1.06593	1.05147	1.09269	1.24924	1.05673	1.02214	1.12079	1.21932	1.12499	1.16581	1.1713	1.00539	1.03122	1.11093	1.11512	0.992096	1.12301	1.08494	1.18425
3	15	+/+	8	0.877473	0.960488	0.938635	1.02103	0.976679	0.998308	1.0203	1.0084	1.13623	1.03772	1.10141	1.00382	NaN	NaN	NaN	2.14922	1.92721	1.61575	1.51244	1.41803	1.39893	1.3665	1.22514	1.15382	1.15719	1.04485	1.10312	1.17922	1.06288	1.00944	1.01435	1.10182	1.01342	0.994651	1.05958	1.14972	0.994161	0.992113	1.07656	1.01955	0.924397	1.08428	0.919688	0.99062	0.976107	0.983577
3	15	+/+	9	0.260797	0.953621	0.916329	0.925409	0.873297	1.09228	1.09129	1.09894	0.978184	1.13545	1.02148	1.08557	NaN	NaN	NaN	1.16739	1.22933	1.41155	1.08044	1.13901	1.19939	1.13199	1.05352	1.05883	1.14704	1.00483	1.08517	1.08572	1.02811	0.954586	0.997304	0.961515	0.985085	1.00554	0.986577	0.912199	1.04394	0.990254	0.992782	1.01915	0.967521	0.937433	1.03762	0.971174	0.934054	0.97574
3	15	+/+	10	0.0373103	1.03479	1.00941	0.968756	1.01662	1.05318	1.05282	1.04149	1.00515	0.949943	0.98942	1.06545	NaN	NaN	NaN	1.0444	1.06589	1.03812	0.938536	1.12396	1.05577	0.982949	0.917339	0.896645	1.01016	1.01256	0.993591	1.09252	1.08695	0.933339	1.02916	0.995672	1.0524	0.953834	0.987633	0.905235	1.01549	0.980748	0.946862	0.987824	1.07046	1.02894	1.04554	0.992946	0.910957	0.944254
3	15	+/+	11	-0.00164301	0.99628	0.962799	1.09193	1.02859	1.08542	0.976929	0.922319	0.94714	1.05176	1.09891	1.05156	NaN	NaN	NaN	1.04375	0.897399	1.10254	0.968086	1.13514	0.959988	1.09246	0.796415	0.98337	1.01442	0.817955	0.836165	0.773529	0.848621	0.826352	0.812105	0.883185	0.888039	0.852725	0.841706	1.04457	1.01833	1.07482	0.934188	0.896232	0.957047	0.910334	1.04832	1.00383	0.953461	0.939422
3	15	+/+	12	-0.026145	0.999139	0.993741	0.969354	1.06102	1.00281	1.01188	1.10467	1.00709	1.01247	0.989714	1.02082	NaN	NaN	NaN	0.917515	0.895812	1.1538	1.09062	1.06251	1.06662	1.06086	1.01316	0.976658	0.910683	0.93526	0.942828	1.01187	0.975653	0.948722	0.992723	0.903051	0.947677	0.891205	0.85904	0.960687	0.981024	0.914027	0.939661	0.956675	1.0753	0.995072	0.910518	0.911769	1.02556	0.990263
3	15	+/+	13	0.531794	0.984064	1.02165	1.00385	1.07476	1.07546	1.00877	0.93135	1.00592	0.967459	1.05027	1.02741	NaN	NaN	NaN	1.69335	1.58276	1.35634	1.37211	1.17053	1.1858	1.09889	1.07214	1.10488	1.16228	1.01093	1.02984	1.01741	1.01432	1.12639	1.03025	0.978507	1.01354	0.988352	0.970795	0.928014	0.986969	0.989764	1.02028	1.07031	0.944277	0.983553	0.949111	1.00509	0.999072	0.944943
mean(WT)	0.43504	median(WT)	0.31343	mean trace (WT)	1.03602	1.01934	1.0195	1.01702	1.01356	1.015	1.02751	1.01394	1.00689	1.02559	1.02923	#DIV/0!	#DIV/0!	#DIV/0!	1.49297	1.46314	1.40732	1.37307	1.30736	1.27419	1.23648	1.18235	1.14679	1.14602	1.11554	1.10706	1.09896	1.08704	1.07395	1.0758	1.05003	1.06509	1.07531	1.06144	1.05429	1.07233	1.0702	1.04767	1.0604	1.06687	1.05882	1.04399	1.06468	1.04892	1.05489
mean(MUT)	0.340048	median(MUT)	0.0666791	mean trace (MUT)	1.04154	1.01403	1.02185	1.02651	1.03481	1.03724	1.01855	1.02788	1.02313	1.03102	1.02338	#DIV/0!	#DIV/0!	#DIV/0!	1.37461	1.37569	1.3528	1.30662	1.28608	1.2304	1.22088	1.1914	1.18538	1.15813	1.12978	1.13977	1.1154	1.106	1.10923	1.10578	1.09753	1.07963	1.07457	1.08837	1.09151	1.09625	1.09396	1.0947	1.06571	1.06276	1.06204	1.06701	1.06896	1.07985	1.06736
[truncated: 25 more columns]
